# Supplementary material for: Circulating SARS-CoV-2 spike N439K variants maintain fitness while evading antibody-mediated immunity
Source: Cell. 2021 Mar 4;184(5):1171–1187.e20. doi: 10.1016/j.cell.2021.01.037 (PMC7843029; doi:10.1016/j.cell.2021.01.037)
Supplement: Data S1. Binding, competition, and neutralization data for mAbs and sera, related to Figures 6 and 7 [file mmc2.xlsx]

## Sheet: Fig.6A-B (sera)
Experiment 1	Number	ID	RBD WT	RBD N439K	Fold change		Experiment 2	Number	ID	RBD WT	RBD N439K	Fold change		Average	ID	RBD WT	RBD N439K	Fold change	Both >2?	30	442	0.0678733
	273	E2801	50.16	71.28	0.703704			273	E2801	73.08	94.69	0.771782			E2801	61.62	82.985	0.737743
	244	E1603	69.92	89.72	0.779313			244	E1603	98.47	122	0.807131			E1603	84.195	105.86	0.793222
	409	E4541	144.6	182.1	0.794069			409	E4541	140.8	162.6	0.865929			E4541	142.7	172.35	0.829999
	258	E3250	55.78	75.33	0.740475			258	E3250	82.78	82.36	1.0051			E3250	69.28	78.845	0.872787
	366	E4222	58.38	63.73	0.916052			366	E4222	54.57	61.23	0.89123			E4222	56.475	62.48	0.903641
	26	E59	88.5	93.55	0.946018			26	E59	112.2	124	0.904839			E59	100.35	108.775	0.925428
	310	E4618	140.6	164.7	0.853673			310	E4618	185.7	186.1	0.997851			E4618	163.15	175.4	0.925762
	399	E3064	52.08	57.2	0.91049			399	E3064	45.34	45.62	0.993862			E3064	48.71	51.41	0.952176
	215	E2289	102	111.1	0.918092			215	E2289	95.79	95.52	1.00283			E2289	98.895	103.31	0.960459
	415	H10291	580.4	622.4	0.932519			415	H10291	449.2	421.4	1.06597			H10291	514.8	521.9	0.999245
	162	E2005	183.1	178	1.02865			162	E2005	193	197.7	0.976227			E2005	188.05	187.85	1.00244
	336	E3185	173.7	177.9	0.976391			336	E3185	202.3	191.8	1.05474			E3185	188	184.85	1.01557
	315	E1076	142.3	145.6	0.977335			315	E1076	183.1	172.7	1.06022			E1076	162.7	159.15	1.01878
	4	E885	295.3	280.9	1.05126			4	E885	325	328.9	0.988142			E885	310.15	304.9	1.0197
	24	E640	331.7	328.5	1.00974			24	E640	304.9	291.3	1.04669			E640	318.3	309.9	1.02821
	352	E4586	2068	2241	0.922802			352	E4586	3608	3177	1.13566			E4586	2838	2709	1.02923
	280	E2469	182	175.9	1.03468			280	E2469	191.9	183.5	1.04578			E2469	186.95	179.7	1.04023
	110	E2314	126.2	114.5	1.10218			110	E2314	144.6	147.2	0.982337			E2314	135.4	130.85	1.04226
	416	E1773	782.9	815.6	0.959907			416	E1773	661.8	582.6	1.13594			E1773	722.35	699.1	1.04792
	99	E1224	38.03	34.74	1.0947			99	E1224	39.93	39.88	1.00125			E1224	38.98	37.31	1.04798
	381	E4061	219.1	218.5	1.00275			381	E4061	263.3	240	1.09708			E4061	241.2	229.25	1.04991
	160	E809	82.49	76.32	1.08084			160	E809	79.14	77.07	1.02686			E809	80.815	76.695	1.05385
	29	H10097	786.8	727.9	1.08092			29	H10097	884.3	856.8	1.0321			H10097	835.55	792.35	1.05651
	422	E4419	182.3	196	0.930102			422	E4419	190.1	160.6	1.18369			E4419	186.2	178.3	1.05689
	59	E860	3869	3572	1.08315			59	E860	4824	4680	1.03077			E860	4346.5	4126	1.05696
	137	E335	878.6	850.2	1.0334			137	E335	937.9	862	1.08805			E335	908.25	856.1	1.06073
	379	E4156	72.5	70.92	1.02228			379	E4156	88.5	80.47	1.09979			E4156	80.5	75.695	1.06103
	358	E4220	1106	1081	1.02313			358	E4220	1060	964.4	1.09913			E4220	1083	1022.7	1.06113
	27	E828	192.1	184	1.04402			27	E828	220.8	204.4	1.08023			E828	206.45	194.2	1.06213
	120	E522	937.1	870.5	1.07651			120	E522	907.5	848.8	1.06916			E522	922.3	859.65	1.07283
	443	E4685	9275	9003	1.03021			443	E4685	5988	5360	1.11716			E4685	7631.5	7181.5	1.07369
	12	E911	183.1	164.8	1.11104			12	E911	200.1	192.8	1.03786			E911	191.6	178.8	1.07445
	426	E4637	1312	1279	1.0258			426	E4637	1080	960.6	1.1243			E4637	1196	1119.8	1.07505
	312	E2487	432.9	439.2	0.985656			312	E2487	733.2	628.6	1.1664			E2487	583.05	533.9	1.07603
	187	E2879	80.55	76.34	1.05515			187	E2879	82.46	75.13	1.09756			E2879	81.505	75.735	1.07636
	440	E3452	339.4	343.2	0.988928			440	E3452	276.4	237.5	1.16379			E3452	307.9	290.35	1.07636
	58	E98	3806	3292	1.15614			58	E98	4778	4794	0.996662			E98	4292	4043	1.0764
	430	E4655	53.92	54.74	0.98502			430	E4655	44.58	38.17	1.16793			E4655	49.25	46.455	1.07648
	289	E2833	293.6	282.6	1.03892			289	E2833	388.1	346.2	1.12103			E2833	340.85	314.4	1.07998
	210	E2847	47.89	46.69	1.0257			210	E2847	65.88	57.9	1.13782			E2847	56.885	52.295	1.08176
	311	E1950	833.3	765.1	1.08914			311	E1950	928.3	861.8	1.07716			E1950	880.8	813.45	1.08315
	275	H10266	1021	961.7	1.06166			275	H10266	1160	1049	1.10582			H10266	1090.5	1005.35	1.08374
	378	E3994	858.5	836.4	1.02642			378	E3994	951.8	833.2	1.14234			E3994	905.15	834.8	1.08438
	216	E2704	156.2	145	1.07724			216	E2704	162.8	149	1.09262			E2704	159.5	147	1.08493
	329	E3328	949.4	900.1	1.05477			329	E3328	934.7	836.4	1.11753			E3328	942.05	868.25	1.08615
	176	E2413	176.2	157.8	1.1166			176	E2413	209.4	196.6	1.06511			E2413	192.8	177.2	1.09086
	136	E525	192	173.6	1.10599			136	E525	198.4	184.4	1.07592			E525	195.2	179	1.09096
	330	E3949	65.83	68.46	0.961583			330	E3949	79.25	64.67	1.22545			E3949	72.54	66.565	1.09352
	155	E1526	829.1	742.3	1.11693			155	E1526	883.6	825.6	1.07025			E1526	856.35	783.95	1.09359
	193	E1164	1207	1105	1.09231			193	E1164	1136	1033	1.09971			E1164	1171.5	1069	1.09601
	408	E4539	262.4	249.8	1.05044			408	E4539	229.8	201	1.14328			E4539	246.1	225.4	1.09686
	47	E449	1040	947.7	1.09739			47	E449	1108	1010	1.09703			E449	1074	978.85	1.09721
	190	E1694	747.5	688.7	1.08538			190	E1694	856.7	772.3	1.10928			E1694	802.1	730.5	1.09733
	76	H10075	274.7	250.2	1.09792			76	H10075	401.1	365.2	1.0983			H10075	337.9	307.7	1.09811
	116	E1904	192.2	172.5	1.1142			116	E1904	203.3	187.7	1.08311			E1904	197.75	180.1	1.09866
	411	E4545	544.8	553.7	0.983926			411	E4545	552.6	455	1.21451			E4545	548.7	504.35	1.09922
	337	E3431	1031	966.1	1.06718			337	E3431	1147	1011	1.13452			E3431	1089	988.55	1.10085
	345	E3902	1537	1501	1.02398			345	E3902	1427	1211	1.17836			E3902	1482	1356	1.10117
	295	E1341	916.4	843.1	1.08694			295	E1341	920.2	824.9	1.11553			E1341	918.3	834	1.10124
	140	E1954	40.83	33.26	1.2276			140	E1954	34.62	35.48	0.975761			E1954	37.725	34.37	1.10168
	368	E2642	205.2	191.8	1.06986			368	E2642	207.2	182	1.13846			E2642	206.2	186.9	1.10416
	81	E2121	1057	945.9	1.11745			81	E2121	1068	972.9	1.09775			E2121	1062.5	959.4	1.1076
	338	E3957	754	704	1.07102			338	E3957	805	703.4	1.14444			E3957	779.5	703.7	1.10773
	396	H10285	917.9	873.9	1.05035			396	H10285	1025	879.6	1.1653			H10285	971.45	876.75	1.10783
	50	E90	1148	967.2	1.18693			50	E90	1544	1500	1.02933			E90	1346	1233.6	1.10813
	37	H10100	174	153.8	1.13134			37	H10100	181.6	167.2	1.08612			H10100	177.8	160.5	1.10873
	340	E4504	2466	2279	1.08205			340	E4504	3056	2682	1.13945			E4504	2761	2480.5	1.11075
	219	E3132	466.2	420.5	1.10868			219	E3132	425.7	382.2	1.11381			E3132	445.95	401.35	1.11125
	367	E3712	255.4	229.9	1.11092			367	E3712	267.9	240.9	1.11208			E3712	261.65	235.4	1.1115
	235	E3154	1259	1101	1.14351			235	E3154	1161	1074	1.08101			E3154	1210	1087.5	1.11226
	174	E1674	2191	1921	1.14055			174	E1674	3018	2781	1.08522			E1674	2604.5	2351	1.11289
	384	E3128	158.9	150.6	1.05511			384	E3128	182.5	155.8	1.17137			E3128	170.7	153.2	1.11324
	364	E2472	3778	3536	1.06844			364	E2472	5038	4346	1.15923			E2472	4408	3941	1.11383
	146	E1130	225	198.6	1.13293			146	E1130	254.1	231.9	1.09573			E1130	239.55	215.25	1.11433
	395	E4279	134.1	120.6	1.11194			395	E4279	148.6	132.9	1.11813			E4279	141.35	126.75	1.11504
	307	E1074	3094	2797	1.10619			307	E1074	3681	3275	1.12397			E1074	3387.5	3036	1.11508
	183	E2254	272.2	238.1	1.14322			183	E2254	274.7	252.7	1.08706			E2254	273.45	245.4	1.11514
	402	E3755	1236	1144	1.08042			402	E3755	1230	1063	1.1571			E3755	1233	1103.5	1.11876
	7	E298	2682	2349	1.14176			7	E298	2348	2142	1.09617			E298	2515	2245.5	1.11897
	285	E2539	1022	932.6	1.09586			285	E2539	1170	1024	1.14258			E2539	1096	978.3	1.11922
	398	E4329	1601	1462	1.09508			398	E4329	1507	1318	1.1434			E4329	1554	1390	1.11924
	107	E1234	275.8	246.1	1.12068			107	E1234	315.5	282.1	1.1184			E1234	295.65	264.1	1.11954
	406	E4371	203.3	206.4	0.984981			406	E4371	335.3	267.3	1.2544			E4371	269.3	236.85	1.11969
	60	H10072	191.4	177	1.08136			60	H10072	280	241.5	1.15942			H10072	235.7	209.25	1.12039
	437	E4735	1454	1268	1.14669			437	E4735	1217	1112	1.09442			E4735	1335.5	1190	1.12056
	277	E2530	1758	1526	1.15203			277	E2530	1924	1763	1.09132			E2530	1841	1644.5	1.12168
	232	E2735	648.6	582.2	1.11405			232	E2735	678	599.6	1.13075			E2735	663.3	590.9	1.1224
	431	E4665	7030	6602	1.06483			431	E4665	5651	4783	1.18148			E4665	6340.5	5692.5	1.12315
	362	E3983	2629	2447	1.07438			362	E3983	2854	2433	1.17304			E3983	2741.5	2440	1.12371
	246	E3004	207.1	195.8	1.05771			246	E3004	312.1	262.3	1.18986			E3004	259.6	229.05	1.12379
	391	E3052	530.6	479.8	1.10588			391	E3052	487.2	426.7	1.14179			E3052	508.9	453.25	1.12383
	133	E2206	209.7	190	1.10368			133	E2206	239.5	209.2	1.14484			E2206	224.6	199.6	1.12426
	414	H10289	5121	5144	0.995529			414	H10289	4403	3513	1.25334			H10289	4762	4328.5	1.12444
	291	E1067	815.4	700.2	1.16452			291	E1067	980.4	903.9	1.08463			E1067	897.9	802.05	1.12458
	113	H10127	276.6	243	1.13827			113	H10127	291.8	262.5	1.11162			H10127	284.2	252.75	1.12495
	212	H10211	993.3	905.7	1.09672			212	H10211	1101	953	1.1553			H10211	1047.15	929.35	1.12601
	394	E3998	541.3	502.9	1.07636			394	E3998	563.7	479.3	1.17609			E3998	552.5	491.1	1.12622
	304	E2483	372.6	355.5	1.0481			304	E2483	520.2	431.9	1.20445			E2483	446.4	393.7	1.12627
	112	H10194	4287	3759	1.14046			112	H10194	4455	4004	1.11264			H10194	4371	3881.5	1.12655
	299	E1069	1096	1035	1.05894			299	E1069	1296	1081	1.19889			E1069	1196	1058	1.12891
	346	E3958	3420	3187	1.07311			346	E3958	3397	2862	1.18693			E3958	3408.5	3024.5	1.13002
	200	E2601	1094	980.9	1.1153			200	E2601	1156	1009	1.14569			E2601	1125	994.95	1.1305
	57	E22	896.2	772.2	1.16058			57	E22	1039	941.7	1.10332			E22	967.6	856.95	1.13195
	314	E3299	250.6	230.7	1.08626			314	E3299	406.9	345.5	1.17771			E3299	328.75	288.1	1.13199
	300	E1949	172	150.1	1.1459			300	E1949	178.9	160	1.11813			E1949	175.45	155.05	1.13201
	351	E1380	41.58	40.72	1.02112			351	E1380	75.31	59.99	1.25538			E1380	58.445	50.355	1.13825
	251	H10253	767.3	691	1.11042			251	H10253	992.3	850.5	1.16673			H10253	879.8	770.75	1.13857
	134	E2324	776.6	705.6	1.10062			134	E2324	851	722.9	1.1772			E2324	813.8	714.25	1.13891
	243	E3406	1082	971	1.11432			243	E3406	1287	1105	1.16471			E3406	1184.5	1038	1.13951
	157	E2218	141.9	115.6	1.22751			157	E2218	164.5	156	1.05449			E2218	153.2	135.8	1.141
	82	E1102	278.2	222.5	1.25034			82	E1102	303.8	294.1	1.03298			E1102	291	258.3	1.14166
	286	E4108	492.8	447.2	1.10197			286	E4108	693.3	586	1.18311			E4108	593.05	516.6	1.14254
	238	E2242	701.6	615	1.14081			238	E2242	825.9	721.4	1.14486			E2242	763.75	668.2	1.14284
	264	E2449	1160	1068	1.08614			264	E2449	1036	862.9	1.2006			E2449	1098	965.45	1.14337
	170	E2026	2138	1862	1.14823			170	E2026	2357	2070	1.13865			E2026	2247.5	1966	1.14344
	106	E1119	6031	5294	1.13921			106	E1119	5886	5126	1.14826			E1119	5958.5	5210	1.14374
	33	H10047	850.6	719.5	1.18221			33	H10047	988.6	893.3	1.10668			H10047	919.6	806.4	1.14445
	460	E3711	255.1	225.9	1.12926			460	E3711	248.6	214.2	1.1606			E3711	251.85	220.05	1.14493
	231	E2403	846.1	732.3	1.1554			231	E2403	865.1	761.6	1.1359			E2403	855.6	746.95	1.14565
	89	E2127	604.6	507.8	1.19063			89	E2127	798.5	721.5	1.10672			E2127	701.55	614.65	1.14867
	129	E288	388.8	340.2	1.14286			129	E288	404.8	350.2	1.15591			E288	396.8	345.2	1.14938
	256	E2442	744.2	661.9	1.12434			256	E2442	954.5	812.1	1.17535			E2442	849.35	737	1.14984
	333	E2909	319.8	300.2	1.06529			333	E2909	375.8	304.2	1.23537			E2909	347.8	302.2	1.15033
	439	E3767	834	751.9	1.10919			439	E3767	665.4	558.4	1.19162			E3767	749.7	655.15	1.1504
	250	E3245	361	328.2	1.09994			250	E3245	580.2	482.4	1.20274			E3245	470.6	405.3	1.15134
	153	E1101	3406	2857	1.19216			153	E1101	3984	3587	1.11068			E1101	3695	3222	1.15142
	445	E4690	311.2	282.6	1.1012			445	E4690	257.7	214.4	1.20196			E4690	284.45	248.5	1.15158
	35	E842	203	165.3	1.22807			35	E842	198.9	184.3	1.07922			E842	200.95	174.8	1.15364
	177	E1156	365	321.4	1.13566			177	E1156	342.4	291.1	1.17623			E1156	353.7	306.25	1.15594
	85	E1989	180.1	154.7	1.16419			85	E1989	175.4	152.8	1.14791			E1989	177.75	153.75	1.15605
	54	E171	4030	3422	1.17767			54	E171	4873	4294	1.13484			E171	4451.5	3858	1.15626
	260	E1688	358	351.9	1.01733			260	E1688	418.1	322.7	1.29563			E1688	388.05	337.3	1.15648
	454	M20064	932.8	849.6	1.09793			454	M20064	866.8	713.2	1.21537			M20064	899.8	781.4	1.15665
	435	E4707	1186	1039	1.14148			435	E4707	821.2	699	1.17482			E4707	1003.6	869	1.15815
	105	H10117	572.2	507.4	1.12771			105	H10117	676.6	568.7	1.18973			H10117	624.4	538.05	1.15872
	154	E1131	992.1	857.4	1.1571			154	E1131	1176	1013	1.16091			E1131	1084.05	935.2	1.15901
	241	E2742	245.5	219.6	1.11794			241	E2742	294.7	245.2	1.20188			E2742	270.1	232.4	1.15991
	90	E1110	409.2	329.3	1.24264			90	E1110	593.8	550.8	1.07807			E1110	501.5	440.05	1.16035
	423	H10271	174.6	156.4	1.11637			423	H10271	163.5	135.6	1.20575			H10271	169.05	146	1.16106
	17	H10028	206.5	173.5	1.1902			17	H10028	218.5	192.7	1.13389			H10028	212.5	183.1	1.16204
	327	E1367	843.2	742.5	1.13562			327	E1367	789	662.7	1.19058			E1367	816.1	702.6	1.1631
	348	E4509	258.3	245.5	1.05214			348	E4509	320.1	251	1.2753			E4509	289.2	248.25	1.16372
	383	E3044	656.4	594.1	1.10486			383	E3044	625.1	510.5	1.22449			E3044	640.75	552.3	1.16468
	325	H10286	4967	4362	1.1387			325	H10286	4487	3762	1.19272			H10286	4727	4062	1.16571
	301	E2589	160.7	135.7	1.18423			301	E2589	211.5	184.1	1.14883			E2589	186.1	159.9	1.16653
	124	E1934	168.5	143	1.17832			124	E1934	219.7	190.1	1.15571			E1934	194.1	166.55	1.16701
	161	E1005	184.9	154.1	1.19987			161	E1005	181.6	160.1	1.13429			E1005	183.25	157.1	1.16708
	71	E538	369	311.2	1.18573			71	E538	360.1	313.4	1.14901			E538	364.55	312.3	1.16737
	8	E581	519.4	430	1.20791			8	E581	392.5	347.8	1.12852			E581	455.95	388.9	1.16821
	239	E2404	813.5	685.5	1.18673			239	E2404	969.8	842.1	1.15164			E2404	891.65	763.8	1.16918
	18	E52	176.8	137.4	1.28675			18	E52	172.3	163.6	1.05318			E52	174.55	150.5	1.16997
	156	E1982	809.4	670.8	1.20662			156	E1982	1085	956.5	1.13434			E1982	947.2	813.65	1.17048
	121	H10134	760.8	645.9	1.17789			121	H10134	836.2	718.8	1.16333			H10134	798.5	682.35	1.17061
	149	E2212	131.7	106.6	1.23546			149	E2212	138.4	125.1	1.10631			E2212	135.05	115.85	1.17089
	236	H10225	227.9	206.6	1.1031			236	H10225	318.6	256.7	1.24114			H10225	273.25	231.65	1.17212
	221	E1310	197.9	180	1.09944			221	E1310	254.2	204.2	1.24486			E1310	226.05	192.1	1.17215
	433	E4669	1345	1180	1.13983			433	E4669	1081	897.1	1.20499			E4669	1213	1038.55	1.17241
	401	E3750	719.2	639.5	1.12463			401	E3750	580.5	475.6	1.22056			E3750	649.85	557.55	1.1726
	201	E1166	191.1	158.5	1.20568			201	E1166	194.3	170.4	1.14026			E1166	192.7	164.45	1.17297
	456	M20082	4178	3596	1.16185			456	M20082	3520	2972	1.18439			M20082	3849	3284	1.17312
	386	E3997	1110	976.4	1.13683			386	E3997	1018	841.7	1.20946			E3997	1064	909.05	1.17314
	428	E4652	653.3	579.4	1.12755			428	E4652	643.4	527.3	1.22018			E4652	648.35	553.35	1.17386
	274	E3254	211.1	188.3	1.12108			274	E3254	255.6	208.3	1.22708			E3254	233.35	198.3	1.17408
	122	E1123	196.6	166.9	1.17795			122	E1123	244	207.9	1.17364			E1123	220.3	187.4	1.1758
	279	E1197	150.2	129.7	1.15806			279	E1197	162.4	135.9	1.195			E1197	156.3	132.8	1.17653
	70	E177	1841	1494	1.23226			70	E177	2398	2138	1.12161			E177	2119.5	1816	1.17694
	278	E3961	696.8	598.9	1.16347			278	E3961	824.1	692.2	1.19055			E3961	760.45	645.55	1.17701
	438	E4789	133.6	125.6	1.06369			438	E4789	114.3	88.53	1.29109			E4789	123.95	107.065	1.17739
	375	E1198	524.6	463.1	1.1328			375	E1198	555.3	453.9	1.2234			E1198	539.95	458.5	1.1781
	28	H10059	157.9	129.7	1.21742			28	H10059	183.5	161.1	1.13904			H10059	170.7	145.4	1.17823
	253	E2502	72.76	64.74	1.12388			253	E2502	123.8	100.4	1.23307			E2502	98.28	82.57	1.17847
	227	E3152	6312	5794	1.0894			227	E3152	6795	5357	1.26843			E3152	6553.5	5575.5	1.17892
	247	E1177	206	180.3	1.14254			247	E1177	252.4	207.6	1.2158			E1177	229.2	193.95	1.17917
	308	E2067	102	87.46	1.16625			308	E2067	125.7	105.2	1.19487			E2067	113.85	96.33	1.18056
	213	E1306	880.5	727.5	1.21031			213	E1306	834.1	724.6	1.15112			E1306	857.3	726.05	1.18071
	389	E4062	267.9	235.3	1.13855			389	E4062	312.9	255.7	1.2237			E4062	290.4	245.5	1.18112
	179	E2876	178.7	150.7	1.1858			179	E2876	181.5	154.1	1.17781			E2876	180.1	152.4	1.1818
	42	E87	551.5	466.3	1.18271			42	E87	676.5	571.5	1.18373			E87	614	518.9	1.18322
	141	E2207	171.9	142.8	1.20378			141	E2207	190.6	163.9	1.1629			E2207	181.25	153.35	1.18334
	377	E3943	978	858	1.13986			377	E3943	952.9	776.3	1.22749			E3943	965.45	817.15	1.18367
	248	E2298	840.7	701.4	1.1986			248	E2298	1014	867.5	1.16888			E2298	927.35	784.45	1.18374
	169	E1151	632.4	515.6	1.22653			169	E1151	681.9	597.3	1.14164			E1151	657.15	556.45	1.18408
	91	E1144	420	355.4	1.18177			91	E1144	599.1	504.6	1.18728			E1144	509.55	430	1.18452
	98	E1114	174.6	142.5	1.22526			98	E1114	212.1	185.3	1.14463			E1114	193.35	163.9	1.18495
	447	E4453	761.8	687.2	1.10856			447	E4453	508.5	402.6	1.26304			E4453	635.15	544.9	1.1858
	342	E4205	195.9	165.7	1.18226			342	E4205	213.3	179.3	1.18963			E4205	204.6	172.5	1.18594
	413	E4567	243.6	221.5	1.09977			413	E4567	269.2	211.1	1.27523			E4567	256.4	216.3	1.1875
	130	E1126	1616	1371	1.1787			130	E1126	1940	1620	1.19753			E1126	1778	1495.5	1.18812
	52	H10070	272.1	217.3	1.25219			52	H10070	351.3	312.4	1.12452			H10070	311.7	264.85	1.18835
	83	E1137	194.9	156.8	1.24298			83	E1137	181.4	160	1.13375			E1137	188.15	158.4	1.18837
	287	E1321	457.5	391.8	1.16769			287	E1321	514.1	424.8	1.21022			E1321	485.8	408.3	1.18895
	151	H10158	709	588.6	1.20455			151	H10158	671.1	571.7	1.17387			H10158	690.05	580.15	1.18921
	418	E1792	275.5	233.9	1.17785			418	E1792	231.4	192.6	1.20145			E1792	253.45	213.25	1.18965
	77	E134	551.8	427.7	1.29016			77	E134	784.7	720.3	1.08941			E134	668.25	574	1.18978
	261	E2523	119.8	107.1	1.11858			261	E2523	129.1	102.1	1.26445			E2523	124.45	104.6	1.19151
	53	E112	1057	889.6	1.18817			53	E112	1328	1109	1.19748			E112	1192.5	999.3	1.19282
	103	E2357	270.1	230.8	1.17028			103	E2357	291.4	239.1	1.21874			E2357	280.75	234.95	1.19451
	233	E1899	451.8	386.3	1.16956			233	E1899	452.6	370	1.22324			E1899	452.2	378.15	1.1964
	101	E2154	1018	869.1	1.17133			101	E2154	1141	934	1.22163			E2154	1079.5	901.55	1.19648
	452	M20029	242.4	192.6	1.25857			452	M20029	204.9	180	1.13833			M20029	223.65	186.3	1.19845
	370	E3985	177.6	152	1.16842			370	E3985	197.1	160.4	1.2288			E3985	187.35	156.2	1.19861
	335	E1373	452.6	398.2	1.13661			335	E1373	552.1	437.4	1.26223			E1373	502.35	417.8	1.19942
	220	H10217	2072	1772	1.1693			220	H10217	2306	1874	1.23052			H10217	2189	1823	1.19991
	404	E4354	58.67	53.32	1.10034			404	E4354	53.69	41.18	1.30379			E4354	56.18	47.25	1.20206
	354	E3975	1172	1080	1.08519			354	E3975	1327	1006	1.31909			E3975	1249.5	1043	1.20214
	78	E196	254.8	212.2	1.20075			78	E196	361	299.9	1.20373			E196	307.9	256.05	1.20224
	321	E2647	180.9	154.4	1.17163			321	E2647	177.3	143.8	1.23296			E2647	179.1	149.1	1.2023
	22	E147	569	430.3	1.32233			22	E147	537.9	496.8	1.08273			E147	553.45	463.55	1.20253
	374	E4225	483.6	401.4	1.20478			374	E4225	710.1	591.6	1.2003			E4225	596.85	496.5	1.20254
	397	E4077	443.3	400.3	1.10742			397	E4077	527.2	405.9	1.29884			E4077	485.25	403.1	1.20313
	350	E4215	100.9	90.25	1.11801			350	E4215	145.1	112.6	1.28863			E4215	123	101.425	1.20332
	357	E4023	117.6	105.9	1.11048			357	E4023	129.8	100.1	1.2967			E4023	123.7	103	1.20359
	263	E1184	240.3	210.3	1.14265			263	E1184	244.5	193.3	1.26487			E1184	242.4	201.8	1.20376
	225	E1870	341.5	298.3	1.14482			225	E1870	346.9	274.7	1.26283			E1870	344.2	286.5	1.20383
	191	E2276	218.4	203.3	1.07427			191	E2276	304.9	227.8	1.33845			E2276	261.65	215.55	1.20636
	45	H10103	528.8	454.2	1.16424			45	H10103	772.2	616.9	1.25174			H10103	650.5	535.55	1.20799
	259	H10260	1791	1686	1.06228			259	H10260	2241	1653	1.35572			H10260	2016	1669.5	1.209
	254	E3309	285.2	251.7	1.13309			254	E3309	440.5	342.8	1.28501			E3309	362.85	297.25	1.20905
	424	E4517	1247	1084	1.15037			424	E4517	907.5	715	1.26923			E4517	1077.25	899.5	1.2098
	240	E2738	46.48	42.73	1.08776			240	E2738	65.78	49.33	1.33347			E2738	56.13	46.03	1.21061
	292	E1647	466.2	388.6	1.19969			292	E1647	646.2	527.1	1.22595			E1647	556.2	457.85	1.21282
	147	E1508	116.9	90.34	1.294			147	E1508	126.8	111.9	1.13315			E1508	121.85	101.12	1.21358
	349	E4014	296.3	263.4	1.12491			349	E4014	424.8	326.1	1.30267			E4014	360.55	294.75	1.21379
	242	E3216	48.58	39.83	1.21968			242	E3216	67.22	55.58	1.20943			E3216	57.9	47.705	1.21456
	126	E2319	581.1	491.1	1.18326			126	E2319	737	591.4	1.2462			E2319	659.05	541.25	1.21473
	226	E2854	42.36	37.14	1.14055			226	E2854	44.99	34.89	1.28948			E2854	43.675	36.015	1.21502
	365	E4046	51.44	42.56	1.20865			365	E4046	59.95	49.07	1.22172			E4046	55.695	45.815	1.21519
	457	M20089	223.7	185.8	1.20398			457	M20089	204.6	166.4	1.22957			M20089	214.15	176.1	1.21678
	67	E862	107.1	92.22	1.16135			67	E862	94.12	73.9	1.27361			E862	100.61	83.06	1.21748
	125	E2201	129.7	109.9	1.18016			125	E2201	139.5	111	1.25676			E2201	134.6	110.45	1.21846
	194	E2722	544.5	443.7	1.22718			194	E2722	574.7	474.9	1.21015			E2722	559.6	459.3	1.21867
	143	E2215	410.9	343.9	1.19482			143	E2215	422.8	340.1	1.24316			E2215	416.85	342	1.21899
	97	E2136	887.5	702.5	1.26335			97	E2136	873.1	740.2	1.17955			E2136	880.3	721.35	1.22145
	296	E2479	1088	911.5	1.19364			296	E2479	1293	1035	1.24928			E2479	1190.5	973.25	1.22146
	61	E113	1049	883.1	1.18786			61	E113	1537	1222	1.25777			E113	1293	1052.55	1.22282
	436	E4725	1439	1145	1.25677			436	E4725	1203	1010	1.19109			E4725	1321	1077.5	1.22393
	94	E2229	235.6	202.3	1.16461			94	E2229	368.9	287.4	1.28358			E2229	302.25	244.85	1.22409
	369	E3928	752.1	639.6	1.17589			369	E3928	815.6	639.8	1.27477			E3928	783.85	639.7	1.22533
	173	H10228	5950	4928	1.20739			173	H10228	9824	7898	1.24386			H10228	7887	6413	1.22562
	302	E4617	341.4	288.6	1.18295			302	E4617	432.8	340.9	1.26958			E4617	387.1	314.75	1.22627
	371	E4150	2279	1889	1.20646			371	E4150	2932	2351	1.24713			E4150	2605.5	2120	1.22679
	9	H10023	252.1	194.6	1.29548			9	H10023	235	202.8	1.15878			H10023	243.55	198.7	1.22713
	189	E1255	85.01	72	1.18069			189	E1255	116.5	91.42	1.27434			E1255	100.755	81.71	1.22752
	51	E855	965.4	770.7	1.25263			51	E855	1172	971	1.207			E855	1068.7	870.85	1.22982
	421	E3654	376.3	294	1.27993			421	E3654	319.7	270.8	1.18058			E3654	348	282.4	1.23025
	79	E570	167.9	132.5	1.26717			79	E570	193.3	161.8	1.19468			E570	180.6	147.15	1.23093
	303	E1746	284.4	248.6	1.14401			303	E1746	367.8	278.8	1.31923			E1746	326.1	263.7	1.23162
	288	E2474	273.9	247.5	1.10667			288	E2474	344.2	253.7	1.35672			E2474	309.05	250.6	1.23169
	455	M20076	107.7	91.91	1.1718			455	M20076	84.81	65.66	1.29165			M20076	96.255	78.785	1.23173
	272	E2457	877.7	784.2	1.11923			272	E2457	915.3	679.9	1.34623			E2457	896.5	732.05	1.23273
	284	E1940	332.3	295	1.12644			284	E1940	514.7	384.1	1.34002			E1940	423.5	339.55	1.23323
	262	E3335	435.6	400.2	1.08846			262	E3335	499	361.4	1.38074			E3335	467.3	380.8	1.2346
	1	H10018	424.4	313.5	1.35375			1	H10018	406.8	378.9	1.12008			H10018	415.6	346.2	1.23692
	131	E1488	770.2	600.9	1.28174			131	E1488	825.5	689.8	1.19672			E1488	797.85	645.35	1.23923
	222	E2034	265.4	211.6	1.25425			222	E2034	258.9	211.3	1.22527			E2034	262.15	211.45	1.23976
	132	E1937	397.5	328.3	1.21078			132	E1937	493.8	389	1.26941			E1937	445.65	358.65	1.2401
	43	E845	248.1	192.1	1.29151			43	E845	316.6	263.6	1.20106			E845	282.35	227.85	1.24629
	142	E2332	1902	1601	1.18801			142	E2332	2340	1789	1.30799			E2332	2121	1695	1.248
	453	M20023	3414	2727	1.25193			453	M20023	3039	2438	1.24651			M20023	3226.5	2582.5	1.24922
	41	H10051	735.6	565.2	1.30149			41	H10051	812.9	678.3	1.19844			H10051	774.25	621.75	1.24996
	34	E75	181.1	134.8	1.34347			34	E75	222.9	192.5	1.15792			E75	202	163.65	1.2507
	427	E4641	780.9	701.2	1.11366			427	E4641	756.6	544.8	1.38877			E4641	768.75	623	1.25121
	332	E4502	1605	1382	1.16136			332	E4502	1776	1324	1.34139			E4502	1690.5	1353	1.25138
	109	E2183	358	287.8	1.24392			109	E2183	476.4	378.1	1.25998			E2183	417.2	332.95	1.25195
	458	E222	382.9	317	1.20789			458	E222	346.9	267.5	1.29682			E222	364.9	292.25	1.25235
	355	E4131	742.7	608.2	1.22114			355	E4131	798	621.7	1.28358			E4131	770.35	614.95	1.25236
	380	H10282	127.7	104.8	1.21851			380	H10282	142.2	110.5	1.28688			H10282	134.95	107.65	1.25269
	127	E2392	90.82	74.89	1.21271			127	E2392	118.8	91.81	1.29398			E2392	104.81	83.35	1.25334
	86	E2219	730.6	562.8	1.29815			86	E2219	730.6	604.5	1.2086			E2219	730.6	583.65	1.25338
	117	E2185	233.9	182.6	1.28094			117	E2185	236.7	192.7	1.22833			E2185	235.3	187.65	1.25464
	206	E1707	705.2	541.6	1.30207			206	E1707	853.4	706.8	1.20741			E1707	779.3	624.2	1.25474
	44	H10068	181.4	136.3	1.33089			44	H10068	210.3	177.8	1.18279			H10068	195.85	157.05	1.25684
	204	H10203	447.3	359.5	1.24423			204	H10203	617.6	486.2	1.27026			H10203	532.45	422.85	1.25724
	294	E4116	299.4	268.9	1.11343			294	E4116	397.9	283.6	1.40303			E4116	348.65	276.25	1.25823
	184	E2418	579.8	464.2	1.24903			184	E2418	531.7	417.8	1.27262			E2418	555.75	441	1.26082
	360	E1781	459.9	388.8	1.18287			360	E1781	383.2	286	1.33986			E1781	421.55	337.4	1.26137
	39	E445	404.7	317.9	1.27304			39	E445	368	294.4	1.25			E445	386.35	306.15	1.26152
	390	E4311	545.1	477.4	1.14181			390	E4311	696.8	503.8	1.38309			E4311	620.95	490.6	1.26245
	165	H10226	35.29	27.12	1.30125			165	H10226	38.53	31.47	1.22434			H10226	36.91	29.295	1.2628
	145	E389	520	393.2	1.32248			145	E389	593.6	491.2	1.20847			E389	556.8	442.2	1.26548
	123	E1447	237.5	192.4	1.23441			123	E1447	311.5	239	1.30335			E1447	274.5	215.7	1.26888
	245	E2437	270	220.3	1.2256			245	E2437	360.3	274.4	1.31305			E2437	315.15	247.35	1.26932
	19	E804	2604	2019	1.28975			19	E804	2848	2278	1.25022			E804	2726	2148.5	1.26998
	152	E784	985.5	801.8	1.22911			152	E784	767.2	583.1	1.31573			E784	876.35	692.45	1.27242
	135	E2395	210.7	159	1.32516			135	E2395	259.9	212.8	1.22133			E2395	235.3	185.9	1.27325
	441	E4673	1128	948.2	1.18962			441	E4673	909.5	668.9	1.3597			E4673	1018.75	808.55	1.27466
	306	E3294	1819	1367	1.33065			306	E3294	2009	1648	1.21905			E3294	1914	1507.5	1.27485
	75	E867	544.5	407.5	1.3362			75	E867	665.8	548.1	1.21474			E867	605.15	477.8	1.27547
	382	E4256	653	560.8	1.16441			382	E4256	759.5	545.9	1.39128			E4256	706.25	553.35	1.27784
	73	E45	354.8	267.8	1.32487			73	E45	500.4	406.2	1.23191			E45	427.6	337	1.27839
	228	H10221	433.7	350.2	1.23844			228	H10221	524.7	396.5	1.32333			H10221	479.2	373.35	1.28088
	167	E2244	186.5	148.7	1.2542			167	E2244	206.4	157.6	1.30964			E2244	196.45	153.15	1.28192
	163	E2858	175.6	132.3	1.32729			163	E2858	197.6	159.6	1.2381			E2858	186.6	145.95	1.28269
	316	E2435	108.9	88.26	1.23385			316	E2435	172	129	1.33333			E2435	140.45	108.63	1.28359
	88	H10163	367.2	272.6	1.34703			88	H10163	266.8	218.5	1.22105			H10163	317	245.55	1.28404
	30	E150	328.4	255.6	1.28482			30	E150	410.6	319.2	1.28634			E150	369.5	287.4	1.28558
	387	E4163	494.8	378.2	1.3083			387	E4163	447.7	351.7	1.27296			E4163	471.25	364.95	1.29063
	95	E2348	449.2	343.6	1.30733			95	E2348	617.6	482.9	1.27894			E2348	533.4	413.25	1.29314
	313	E3214	441.5	354.5	1.24542			313	E3214	636.6	473.9	1.34332			E3214	539.05	414.2	1.29437
	392	E3234	1025	823	1.24544			392	E3234	1037	771.5	1.34413			E3234	1031	797.25	1.29479
	175	E2246	501.8	388.8	1.29064			175	E2246	782.6	601.8	1.30043			E2246	642.2	495.3	1.29553
	266	E3252	222.5	195.8	1.13636			266	E3252	344	235.5	1.46072			E3252	283.25	215.65	1.29854
	318	H10268	429.2	340.6	1.26013			318	H10268	727.3	543.3	1.33867			H10268	578.25	441.95	1.2994
	444	E4688	287.9	235.1	1.22459			444	E4688	229.2	166.5	1.37658			E4688	258.55	200.8	1.30058
	270	E3959	427.6	338	1.26509			270	E3959	406.7	303.2	1.34136			E3959	417.15	320.6	1.30322
	403	E3762	1933	1421	1.36031			403	E3762	1603	1285	1.24747			E3762	1768	1353	1.30389
	449	E4487	382.6	298.2	1.28303			449	E4487	330.8	249.2	1.32745			E4487	356.7	273.7	1.30524
	72	E981	140.9	101.7	1.38545			72	E981	135.1	110	1.22818			E981	138	105.85	1.30681
	237	E1620	181.8	134.8	1.34866			237	E1620	211	166.2	1.26955			E1620	196.4	150.5	1.30911
	393	E3945	401.4	321.4	1.24891			393	E3945	433.7	315.2	1.37595			E3945	417.55	318.3	1.31243
	448	E3775	93.53	78.59	1.1901			448	E3775	65.43	45.49	1.43834			E3775	79.48	62.04	1.31422
	420	E3413	650.3	539.2	1.20605			420	E3413	578.4	406.5	1.42288			E3413	614.35	472.85	1.31446
	14	E146	661.2	467.8	1.41342			14	E146	713	586.5	1.21569			E146	687.1	527.15	1.31456
	56	E960	213.9	143.1	1.49476			56	E960	184.9	162.6	1.13715			E960	199.4	152.85	1.31595
	186	E2718	65.58	51.4	1.27588			186	E2718	70.62	51.91	1.36043			E2718	68.1	51.655	1.31815
	211	E3031	1014	742.8	1.36511			211	E3031	905.1	711	1.273			E3031	959.55	726.9	1.31905
	450	E4496	438.5	328.9	1.33323			450	E4496	344.6	261.5	1.31778			E4496	391.55	295.2	1.32551
	265	E2786	287.6	244.8	1.17484			265	E2786	428.8	289	1.48374			E2786	358.2	266.9	1.32929
	102	E2309	462.6	364.2	1.27018			102	E2309	613.3	441.6	1.38881			E2309	537.95	402.9	1.3295
	328	E3093	526.8	427.3	1.23286			328	E3093	503.6	353	1.42663			E3093	515.2	390.15	1.32974
	257	E2777	644.9	515.6	1.25078			257	E2777	648.3	456.6	1.41984			E2777	646.6	486.1	1.33531
	195	E2891	86.44	59.11	1.46236			195	E2891	98.61	80.93	1.21846			E2891	92.525	70.02	1.34041
	353	E3906	13206	10228	1.29116			353	E3906	12550	9012	1.39259			E3906	12878	9620	1.34187
	372	E4378	671.5	532.9	1.26009			372	E4378	912.5	639.2	1.42757			E4378	792	586.05	1.34383
	115	E1252	161.6	115.7	1.39672			115	E1252	191.3	147	1.30136			E1252	176.45	131.35	1.34904
	319	E2297	146.6	108.1	1.35615			319	E2297	206.8	154.1	1.34199			E2297	176.7	131.1	1.34907
	410	E4543	554.9	450.4	1.23202			410	E4543	524.9	355.4	1.47693			E4543	539.9	402.9	1.35447
	148	E1968	45.02	29.34	1.53442			148	E1968	63.3	53.77	1.17724			E1968	54.16	41.555	1.35583
	32	E656	81.22	73.06	1.11169			32	E656	162.9	101.8	1.6002			E656	122.06	87.43	1.35594
	185	E1161	84.38	67	1.2594			185	E1161	89.65	61.64	1.45441			E1161	87.015	64.32	1.35691
	388	H10284	145.9	111.3	1.31087			388	H10284	151.8	108.1	1.40426			H10284	148.85	109.7	1.35756
	322	E3947	121.8	93.06	1.30883			322	E3947	128.3	91.19	1.40695			E3947	125.05	92.125	1.35789
	166	E1658	1855	1327	1.39789			166	E1658	2615	1974	1.32472			E1658	2235	1650.5	1.36131
	298	E3289	41.93	32.97	1.27176			298	E3289	58.7	40.45	1.45117			E3289	50.315	36.71	1.36147
	281	E2817	52.24	41.81	1.24946			281	E2817	91.59	62.1	1.47488			E2817	71.915	51.955	1.36217
	6	E136	623.8	422.1	1.47785			6	E136	628.4	503.6	1.24782			E136	626.1	462.85	1.36283
	181	E371	552.8	419.5	1.31776			181	E371	599.5	425.3	1.40959			E371	576.15	422.4	1.36368
	65	E44	326.9	225.7	1.44838			65	E44	287.9	225.1	1.27899			E44	307.4	225.4	1.36368
	271	E1190	64.84	49.73	1.30384			271	E1190	71.42	50.05	1.42697			E1190	68.13	49.89	1.36541
	205	E1270	2041	1496	1.3643			205	E1270	2428	1770	1.37175			E1270	2234.5	1633	1.36803
	432	E4666	365.7	285.6	1.28046			432	E4666	305.3	209.4	1.45798			E4666	335.5	247.5	1.36922
	46	E162	64.82	43.93	1.47553			46	E162	92.15	72.89	1.26423			E162	78.485	58.41	1.36988
	63	E531	92.43	65.85	1.40364			63	E531	111.3	83.17	1.33822			E531	101.865	74.51	1.37093
	31	E420	573.7	381.7	1.50301			31	E420	696.3	560.6	1.24206			E420	635	471.15	1.37254
	108	E1820	238.2	172.2	1.38328			108	E1820	294.3	215.6	1.36503			E1820	266.25	193.9	1.37415
	10	E50	315	200.8	1.56873			10	E50	274.6	230.8	1.18977			E50	294.8	215.8	1.37925
	48	E768	196.2	150.2	1.30626			48	E768	311.1	214.2	1.45238			E768	253.65	182.2	1.37932
	150	E2337	2109	1518	1.38933			150	E2337	2190	1587	1.37996			E2337	2149.5	1552.5	1.38465
	199	E2285	328.7	245.8	1.33727			199	E2285	434.3	302.5	1.4357			E2285	381.5	274.15	1.38648
	217	E1594	416.9	311.4	1.33879			217	E1594	604	414.9	1.45577			E1594	510.45	363.15	1.39728
	446	E4681	576.2	440.2	1.30895			446	E4681	487.9	325.6	1.49846			E4681	532.05	382.9	1.40371
	451	M20014	421.1	303	1.38977			451	M20014	442.4	311.4	1.42068			M20014	431.75	307.2	1.40522
	104	H10178	1695	1166	1.45369			104	H10178	2137	1570	1.36115			H10178	1916	1368	1.40742
	412	E4554	443.1	349.6	1.26745			412	E4554	557.9	360	1.54972			E4554	500.5	354.8	1.40859
	38	E159	148.4	98.66	1.50416			38	E159	144.6	108.3	1.33518			E159	146.5	103.48	1.41967
	203	E2894	514.2	360.3	1.42714			203	E2894	485.9	342.1	1.42034			E2894	500.05	351.2	1.42374
	209	E1404	36.39	28.6	1.27238			209	E1404	57.39	36.19	1.5858			E1404	46.89	32.395	1.42909
	442	E4681	584	429.2	1.36067			442	E4681	505.7	337.6	1.49793			E4681	544.85	383.4	1.4293
	267	H10263	73.05	54.71	1.33522			267	H10263	87.17	57.19	1.52422			H10263	80.11	55.95	1.42972
	317	E2614	172	131.6	1.30699			317	E2614	171.2	109.9	1.55778			E2614	171.6	120.75	1.43239
	459	H10231	173.5	119.3	1.45432			459	H10231	153.2	107.5	1.42512			H10231	163.35	113.4	1.43972
	164	E3159	84.63	57.84	1.46317			164	E3159	96.22	67.66	1.42211			E3159	90.425	62.75	1.44264
	202	E2813	348.1	246.4	1.41274			202	E2813	486	329	1.4772			E2813	417.05	287.7	1.44497
	159	H10162	412.1	275.2	1.49746			159	H10162	448.2	321.6	1.39366			H10162	430.15	298.4	1.44556
	419	E1793	994	696	1.42816			419	E1793	935.3	638.3	1.4653			E1793	964.65	667.15	1.44673
	111	E2368	407	266.4	1.52778			111	E2368	509	369.1	1.37903			E2368	458	317.75	1.4534
	21	H10089	113	69.31	1.63036			21	H10089	114.7	88.91	1.29007			H10089	113.85	79.11	1.46021
	425	E4636	59.88	43.36	1.381			425	E4636	54.63	35.46	1.54061			E4636	57.255	39.41	1.4608
	276	E1939	394.8	278.4	1.4181			276	E1939	527.3	349.5	1.50873			E1939	461.05	313.95	1.46342
	324	E4299	652.3	442.3	1.47479			324	E4299	585.4	395.3	1.4809			E4299	618.85	418.8	1.47785
	64	E266	2028	1767	1.14771			64	E266	3387	1860	1.82097			E266	2707.5	1813.5	1.48434
	74	E704	472.6	295.3	1.60041			74	E704	659.7	473.3	1.39383			E704	566.15	384.3	1.49712
	168	E2405	43.42	28.27	1.5359			168	E2405	44.1	29.71	1.48435			E2405	43.76	28.99	1.51013
	36	H10067	2884	1906	1.51312			36	H10067	3764	2460	1.53008			H10067	3324	2183	1.5216
	188	E3373	125.3	75.35	1.66291			188	E3373	131.6	94.59	1.39127			E3373	128.45	84.97	1.52709
	128	E523	45.87	29.64	1.54757			128	E523	42.67	28.24	1.51098			E523	44.27	28.94	1.52927
	361	E3913	308.3	200.4	1.53842			361	E3913	249.9	161.4	1.54833			E3913	279.1	180.9	1.54338
	55	E471	184.2	102.3	1.80059			55	E471	202.7	157.6	1.28617			E471	193.45	129.95	1.54338
	139	E1504	176.8	100.8	1.75397			139	E1504	189.5	135.7	1.39646			E1504	183.15	118.25	1.57522
	92	E1583	44.57	23.49	1.8974			92	E1583	61.92	49.39	1.2537			E1583	53.245	36.44	1.57555
	158	E2339	153.4	83.92	1.82793			158	E2339	188.6	141.4	1.3338			E2339	171	112.66	1.58087
	429	E4653	654.6	466.7	1.40261			429	E4653	621	348.2	1.78346			E4653	637.8	407.45	1.59304
	252	E1650	38.24	25.48	1.50078			252	E1650	65.61	38.07	1.7234			E1650	51.925	31.775	1.61209
	385	E3944	45.41	31.14	1.45825			385	E3944	40.95	23.05	1.77657			E3944	43.18	27.095	1.61741
	400	E3725	66.57	42.84	1.55392			400	E3725	84.05	49.81	1.68741			E3725	75.31	46.325	1.62067
	214	E1724	160	91.49	1.74883			214	E1724	164.3	107.6	1.52695			E1724	162.15	99.545	1.63789
	62	E172	98.32	51.46	1.91061			62	E172	153.2	112.1	1.36664			E172	125.76	81.78	1.63862
	341	E4010	381.6	235.9	1.61763			341	E4010	493.1	293.3	1.68121			E4010	437.35	264.6	1.64942
	224	E2723	288.4	256.4	1.1248			224	E2723	571.7	261.4	2.18707			E2723	430.05	258.9	1.65594
	356	E4601	84.93	57.98	1.46482			356	E4601	98.86	53.48	1.84854			E4601	91.895	55.73	1.65668
	16	E624	127.1	74.47	1.70673			16	E624	142.9	88.72	1.61069			E624	135	81.595	1.65871
	192	E2421	1027	925.4	1.10979			192	E2421	2122	931.1	2.27902			E2421	1574.5	928.25	1.69441
	25	H10036	55.35	30.08	1.84009			25	H10036	71.09	45.54	1.56105			H10036	63.22	37.81	1.70057
	87	E2346	100.2	56.35	1.77817			87	E2346	79.77	47.34	1.68504			E2346	89.985	51.845	1.73161
	290	E3267	47.1	30.06	1.56687			290	E3267	75.87	37.3	2.03405			E3267	61.485	33.68	1.80046
	144	E733	1204	953.5	1.26272			144	E733	2403	1023	2.34897			E733	1803.5	988.25	1.80584
	376	E3122	402.3	233	1.72661			376	E3122	505	251.8	2.00556			E3122	453.65	242.4	1.86608
	198	E1701	108.2	49.96	2.16573			198	E1701	129	81.09	1.59083			E1701	118.6	65.525	1.87828
	40	E666	93.88	44.64	2.10305			40	E666	79.16	46.54	1.7009			E666	86.52	45.59	1.90197
	234	E2857	38.74	22.13	1.75056			234	E2857	52.07	25.2	2.06627			E2857	45.405	23.665	1.90842
	208	E2703	1311	1061	1.23563			208	E2703	2279	872.4	2.61233			E2703	1795	966.7	1.92398
	118	E2317	41.87	21.25	1.97035			118	E2317	42.91	21.98	1.95223			E2317	42.39	21.615	1.96129
	80	E2104	411.3	376.1	1.09359			80	E2104	1123	387.5	2.89806			E2104	767.15	381.8	1.99583
	417	E1787	529	280.1	1.88861			417	E1787	512.4	243.1	2.10777			E1787	520.7	261.6	1.99819
	434	E4671	149.9	80.87	1.85359			434	E4671	118.2	55.1	2.14519			E4671	134.05	67.985	1.99939
	96	H10177	296.5	244.8	1.21119			96	H10177	740.8	261.8	2.82964			H10177	518.65	253.3	2.02042
	373	E4051	324.3	164.8	1.96784			373	E4051	441.1	206.6	2.13504			E4051	382.7	185.7	2.05144	yes
	13	H10083	485	210.5	2.30404			13	H10083	580.3	320.7	1.80948			H10083	532.65	265.6	2.05676	yes
	84	E1566	196.9	93.12	2.11448			84	E1566	100.9	49.38	2.04334			E1566	148.9	71.25	2.07891	yes
	3	E707	49.87	24.8	2.01089			3	E707	50.19	21.79	2.28866			E707	50.03	23.295	2.14978	yes
	405	E4367	82.8	38.27	2.16357			405	E4367	90.86	40.51	2.2429			E4367	86.83	39.39	2.20324	yes
	255	E1178	99.84	45.17	2.21032			255	E1178	152.4	68.24	2.23329			E1178	126.12	56.705	2.22181	yes
	119	E2375	94.29	38.15	2.47156			119	E2375	82.61	32.69	2.52707			E2375	88.45	35.42	2.49932	yes
	293	E2564	110.9	44.24	2.50678			293	E2564	171.3	67.74	2.52879			E2564	141.1	55.99	2.51778	yes
	230	E2051	226.8	88.39	2.5659			230	E2051	200	79.61	2.51225			E2051	213.4	84	2.53907	yes
	5	H10082	3176	1107	2.86902			5	H10082	3102	1227	2.52812			H10082	3139	1167	2.69857	yes
	11	E748	58.79	17.77	3.30838			11	E748	42.71	18.2	2.3467			E748	50.75	17.985	2.82754	yes
	196	E3403	209.3	66.59	3.14311			196	E3403	214.4	83.92	2.55481			E3403	211.85	75.255	2.84896	yes
	93	E1990	45.57	14.22	3.20464			93	E1990	53.85	20.88	2.57902			E1990	49.71	17.55	2.89183	yes
	2	E46	162.4	40.79	3.98137			2	E46	162.8	59.32	2.73769			E46	162.6	50.055	3.35953	yes
	347	E4128	111.9	34.6	3.2341			347	E4128	113.3	29.24	3.87483			E4128	112.6	31.92	3.55447	yes
	197	E1261	132.2	33.99	3.88938			197	E1261	103.3	31.98	3.23014			E1261	117.75	32.985	3.55976	yes
	172	E3165	97.86	20.6	4.75049			172	E3165	102.7	33.29	3.08501			E3165	100.28	26.945	3.91775	yes
	339	E4125	144.2	36.08	3.99667			339	E4125	152.9	36.47	4.19249			E4125	148.55	36.275	4.09458	yes
	138	E1129	162.4	36.97	4.39275			138	E1129	164.8	42.59	3.86945			E1129	163.6	39.78	4.1311	yes
	68	H10074	44.95	9.25	4.85946			68	H10074	31.05	9.016	3.44388			H10074	38	9.133	4.15167	yes
	218	E2851	179.6	46.45	3.86652			218	E2851	169.4	37.59	4.50652			E2851	174.5	42.02	4.18652	yes
	331	E4092	90.21	17.49	5.1578			331	E4092	94.04	17.89	5.25657			E4092	92.125	17.69	5.20719	yes
	320	E2626	64.57	12.69	5.08826			320	E2626	88.34	16.1	5.48696			E2626	76.455	14.395	5.28761	yes
	229	E1613	103.2	19.24	5.36383			229	E1613	84.61	16.03	5.27823			E1613	93.905	17.635	5.32103	yes
	283	E1063	128	25.28	5.06329			283	E1063	133.2	22.53	5.91212			E1063	130.6	23.905	5.4877	yes
	343	E1378	136.9	23.67	5.78369			343	E1378	151.4	28.72	5.27159			E1378	144.15	26.195	5.52764	yes
	297	E2840	39.26	6.701	5.85883			297	E2840	50.82	9.268	5.48338			E2840	45.04	7.9845	5.67111	yes
	363	E4144	718.2	119.6	6.00502			363	E4144	818.6	149.3	5.48292			E4144	768.4	134.45	5.74397	yes
	114	E1120	167	15.96	10.4637			114	E1120	151.8	15.97	9.50532			E1120	159.4	15.965	9.98449	yes
	344	E4575	57.94	3.643	15.9045			344	E4575	91.39	8.197	11.1492			E4575	74.665	5.92	13.5268	yes
g	462	1002522	18795	24619	0.763435		g	462	1002522	20257	24463	0.828067		g	1002522	19526	24541	0.795751
g	465	1002286	4169	3967	1.05092		g	465	1002286	4735	4809	0.984612		g	1002286	4452	4388	1.01777
g	463	1005344	3759	3502	1.07339		g	463	1005344	4026	3716	1.08342		g	1005344	3892.5	3609	1.0784
g	466	1002473	5028	4412	1.13962		g	466	1002473	4813	4583	1.05019		g	1002473	4920.5	4497.5	1.0949
g	461	1028910	3539	3197	1.10698		g	461	1028910	3633	3188	1.13959		g	1028910	3586	3192.5	1.12328
g	464	1002508	3739	3248	1.15117		g	464	1002508	3630	3309	1.09701		g	1002508	3684.5	3278.5	1.12409

## Sheet: Fig. 6C-D (mAbs)
	Experiment 1								Experiment 2								Average								>2 fold-change?			(Counted if average >2 and individual replicates >1.7)
	AUC				Fold-change				AUC				Fold-change				AUC				Fold-change				Fold-change
Name	RBD WT	RBD N439K	RBD K417V	RBD DM	N439K/WT	K417V/WT	DM/WT		RBD WT	RBD N439K	RBD K417V	RBD DM	N439K/WT	K417V/WT	DM/WT		RBD WT	RBD N439K	RBD K417V	RBD DM	N439K/WT	K417V/WT	DM/WT		N439K/WT	K417V/WT	DM/WT
S2A4	819.741	395.334	845.745	887.42	2.07354	0.969254	0.923736		656.645	458.732	725.227	624.13	1.43143	0.905434	1.0521		738.193	427.033	785.486	755.775	1.75249	0.937344	0.987916
LY-CoV555	1301.55	974.618	1298.55	1288.2	1.33545	1.00231	1.01036		1220.17	965.545	1267.01	1169.11	1.26372	0.963036	1.04368		1260.86	970.082	1282.78	1228.66	1.29958	0.982673	1.02702
S2D10	985.696	837.825	954.644	938.848	1.17649	1.03253	1.0499		991.674	874.94	1087.64	1035.19	1.13342	0.911768	0.957962		988.685	856.382	1021.14	987.02	1.15496	0.972147	1.00393
S2D105	1331.27	843.004	899.582	907.524	1.5792	1.47988	1.46693		1123.25	874.977	1066.28	892.934	1.28375	1.05343	1.25794		1227.26	858.991	982.931	900.229	1.43148	1.26666	1.36243
S2D106	1446.06	1405.07	1444.16	1435.36	1.02917	1.00132	1.00745		1423.81	1399.24	1435.76	1414.06	1.01755	0.991676	1.00689		1434.93	1402.16	1439.96	1424.71	1.02336	0.996498	1.00717
S2D11	925.385	564.155	655.951	692.252	1.6403	1.41075	1.33678		730.944	573.908	884.495	734.903	1.27363	0.826396	0.994612		828.164	569.031	770.223	713.577	1.45696	1.11857	1.16569
S2D113	1430.06	1363.55	1418.08	1406.55	1.04877	1.00845	1.01671		1401.61	1354.6	1397.77	1401.2	1.0347	1.00275	1.0003		1415.84	1359.08	1407.92	1403.87	1.04174	1.0056	1.00851
S2D15	931.232	379.588	593.259	569.111	2.45327	1.56969	1.63629		606.722	378.106	897.727	674.018	1.60463	0.675843	0.900157		768.977	378.847	745.493	621.565	2.02895	1.12277	1.26822
S2D31	753.589	341.648	686.648	653.014	2.20575	1.09749	1.15402		590.899	414.945	845.258	665.954	1.42404	0.699076	0.887297		672.244	378.296	765.953	659.484	1.8149	0.898282	1.02066
S2D32	1443.43	1401.16	1456.27	1445.62	1.03017	0.991184	0.99849		1418.22	1377.97	1448.73	1420.8	1.02921	0.978941	0.998185		1430.83	1389.57	1452.5	1433.21	1.02969	0.985062	0.998337
S2D34	1233.64	1018.28	1239.07	1210.17	1.21149	0.995623	1.01939		1167.91	986.112	1257.93	1172.95	1.18436	0.928441	0.995706		1200.78	1002.2	1248.5	1191.56	1.19793	0.962032	1.00755
S2D38	1057.69	521.553	1018.24	864.024	2.02796	1.03875	1.22414		977.44	622.517	1130.04	878.474	1.57014	0.864961	1.11266		1017.56	572.035	1074.14	871.249	1.79905	0.951853	1.1684
S2D4	817.535	351.612	584.039	598.816	2.32511	1.3998	1.36525		519.778	376.806	779.479	663.506	1.37943	0.666827	0.78338		668.656	364.209	681.759	631.161	1.85227	1.03331	1.07432
S2D41	475.525	212.55	317.217	336.877	2.23724	1.49905	1.41157		310.52	235.794	468.28	373.752	1.31691	0.663108	0.830819		393.023	224.172	392.748	355.314	1.77708	1.08108	1.12119
S2D43	976.011	690.946	789.727	779.761	1.41257	1.23588	1.25168		798.312	762.987	953.165	874.044	1.0463	0.837538	0.913354		887.162	726.967	871.446	826.903	1.22944	1.03671	1.08252
S2D51	553.507	235.128	371.36	348.63	2.35407	1.49049	1.58767		468.535	283.552	544.149	432.948	1.65238	0.861042	1.0822		511.021	259.34	457.754	390.789	2.00323	1.17577	1.33493
S2D52	1080.62	682.498	885.125	674.523	1.58333	1.22086	1.60205		987.593	742.782	1014.7	734.345	1.32959	0.973287	1.34486		1034.11	712.64	949.912	704.434	1.45646	1.09708	1.47345
S2D53	362.972	175.109	201.504	219.54	2.07283	1.80131	1.65333		297.417	224.413	353.333	292.468	1.32531	0.841746	1.01692		330.194	199.761	277.419	256.004	1.69907	1.32153	1.33513
S2D60	955.365	487.503	1008	1038.36	1.95971	0.94778	0.920073		710.556	478.687	1047.16	864.126	1.48438	0.678557	0.822283		832.96	483.095	1027.58	951.241	1.72205	0.813168	0.871178
S2D65	720.884	428.846	717.768	935.686	1.68099	1.00434	0.770434		487.117	408.258	787.133	728.474	1.19316	0.61885	0.668681		604	418.552	752.45	832.08	1.43707	0.811595	0.719557
S2D77	496.319	286.518	338.801	390.021	1.73225	1.46493	1.27255		351.69	294.864	488.036	434.283	1.19272	0.720624	0.809819		424.005	290.691	413.418	412.152	1.46248	1.09278	1.04118
S2D83	725.324	286.325	410.017	466.123	2.53322	1.76901	1.55608		375.594	252.567	596.347	517.41	1.48711	0.629825	0.725912		550.459	269.446	503.182	491.767	2.01016	1.19942	1.141
S2D88	1435.21	1382.28	1428.01	1430.3	1.03829	1.00504	1.00343		1383.39	1353.27	1411.93	1393.25	1.02226	0.979793	0.992924		1409.3	1367.77	1419.97	1411.77	1.03028	0.992415	0.998179
S2D94	1422.52	1320.73	1411.8	1405.7	1.07707	1.0076	1.01197		1333.44	1217.84	1387.19	1343.72	1.09492	0.961252	0.992353		1377.98	1269.29	1399.49	1374.71	1.086	0.984424	1.00216
S2D95	1293.03	1014.13	1272.7	1252.01	1.27502	1.01598	1.03277		1084.52	813.799	1225.43	1202.03	1.33266	0.885009	0.902239		1188.78	913.964	1249.06	1227.02	1.30384	0.950493	0.967504
S2E12	1354.32	810.318	1220.16	1218.79	1.67134	1.10995	1.1112		971.393	673.77	1346.06	1215.01	1.44173	0.721659	0.799496		1162.85	742.044	1283.11	1216.9	1.55653	0.915807	0.955347
S2E13	899.493	453.535	789.11	853.01	1.98329	1.13988	1.05449		643.143	469.938	1026.34	953.342	1.36857	0.626637	0.674619		771.318	461.736	907.725	903.176	1.67593	0.88326	0.864556
S2E14	1288.79	930.429	1283.76	1215.52	1.38515	1.00392	1.06027		1138.34	889.172	1333.27	1222.08	1.28022	0.853792	0.931474		1213.56	909.8	1308.52	1218.8	1.33269	0.928854	0.995874
S2E16	1379.12	1284.58	1363.52	1355	1.07359	1.01144	1.0178		1319.84	1212.3	1375.04	1332.97	1.0887	0.959854	0.990146		1349.48	1248.44	1369.28	1343.99	1.08115	0.985647	1.00397
S2E17	1013.03	460.154	753.037	715.816	2.2015	1.34526	1.41521		728.704	446.249	980.755	798.695	1.63295	0.743003	0.912368		870.866	453.202	866.896	757.255	1.91722	1.04413	1.16379
S2E22	1347.35	1207.78	1319.01	1326.02	1.11556	1.02148	1.01609		1258.93	1155.24	1353.85	1305.46	1.08976	0.929893	0.964357		1303.14	1181.51	1336.43	1315.74	1.10266	0.975689	0.990223
S2E3	1389.41	1268.33	1369.2	1318.75	1.09547	1.01476	1.05358		1303.78	1165.04	1319.99	1271.45	1.11909	0.987721	1.02542		1346.6	1216.68	1344.6	1295.1	1.10728	1.00124	1.0395
S2E4	1433.89	1384.48	1435.38	1435.19	1.03569	0.998962	0.999093		1344.41	1246.18	1394.27	1393.7	1.07882	0.964241	0.964633		1389.15	1315.33	1414.82	1414.45	1.05725	0.981601	0.981863
S2E6	1376.34	1227.73	1391.85	1356.51	1.12104	0.98885	1.01461		1291.06	1176.74	1373.75	1287.23	1.09715	0.939804	1.00298		1333.7	1202.23	1382.8	1321.87	1.1091	0.964327	1.0088
S2E7	1380.31	1239.2	1383.85	1328.65	1.11387	0.99744	1.03888		1312.25	1217.29	1351.76	1238.6	1.07801	0.970774	1.05947		1346.28	1228.25	1367.81	1283.63	1.09594	0.984107	1.04917
S2E9	1362.38	1170.04	912.79	786.107	1.16439	1.49255	1.73308		1268.72	1058.59	1082.39	834.364	1.1985	1.17215	1.52058		1315.55	1114.31	997.587	810.235	1.18144	1.33235	1.62683
S2H101	1271.76	737.514	1261.42	1295.48	1.72439	1.0082	0.981691		844.79	707.191	1225.98	1074.16	1.19457	0.689073	0.786463		1058.28	722.352	1243.7	1184.82	1.45948	0.848634	0.884077
S2H13	389.666	148.092	329.51	389.311	2.63125	1.18256	1.00091		229.036	163.405	282.967	258.397	1.40164	0.809408	0.886371		309.351	155.748	306.238	323.854	2.01645	0.995985	0.943641
S2H31	1307.14	1007.92	1295.66	1262.27	1.29686	1.00886	1.03555		1173.42	941.773	1265.67	1213.88	1.24597	0.927112	0.966667		1240.28	974.848	1280.67	1238.08	1.27142	0.967985	1.00111
S2H37	1271.75	1042.21	1306.23	1283.87	1.22025	0.973607	0.990565		1190.84	1058.65	1329.03	1256.74	1.12486	0.896021	0.947556		1231.29	1050.43	1317.63	1270.31	1.17255	0.934814	0.96906
S2H40	845.009	330.467	594.38	568.671	2.55701	1.42166	1.48594		518.087	328.886	712.987	517.908	1.57528	0.726643	1.00035		681.548	329.677	653.684	543.289	2.06615	1.07415	1.24314
S2H58	1341.34	876.609	1374.36	1347.08	1.53014	0.975972	0.995739		1177.56	853.985	1300.46	1162.88	1.37889	0.905492	1.01262		1259.45	865.297	1337.41	1254.98	1.45452	0.940732	1.00418
S2H62	1309.46	1100.17	815.925	754.676	1.19023	1.60488	1.73513		1242.17	1049.87	919.517	707.133	1.18317	1.35089	1.75663		1275.82	1075.02	867.721	730.904	1.1867	1.47789	1.74588
S2H66	631.688	255.876	447.942	434.479	2.46873	1.4102	1.4539		413.163	267.721	562.801	432.049	1.54326	0.734119	0.956288		522.426	261.798	505.372	433.264	2.006	1.07216	1.20509
S2H72	1174.59	714.856	749.03	759.478	1.64311	1.56814	1.54657		836.305	533.094	1100.02	953.439	1.56877	0.760266	0.877145		1005.45	623.975	924.523	856.458	1.60594	1.1642	1.21186
S2H73	1062.55	567.418	794.106	799.556	1.87261	1.33805	1.32893		727.107	506.702	875.397	715.182	1.43498	0.830603	1.01668		894.829	537.06	834.752	757.369	1.65379	1.08432	1.1728
S2H75	547.471	189.217	379.785	403.483	2.89335	1.44153	1.35686		270.577	181.601	518.4	392.829	1.48995	0.521946	0.688791		409.024	185.409	449.092	398.156	2.19165	0.981738	1.02283
S2H76	302.043	148.765	202.72	220.852	2.03034	1.48995	1.36763		210.27	139.971	321.195	252.929	1.50223	0.654648	0.831338		256.157	144.368	261.958	236.891	1.76629	1.0723	1.09948
S2H90	1113.03	592.862	950.803	911.257	1.87738	1.17062	1.22142		910.935	615.725	1115.28	904.971	1.47945	0.816773	1.00659		1011.98	604.293	1033.04	908.114	1.67842	0.993697	1.11401
S2H94	1390.45	1311.76	1403.92	1405.41	1.05999	0.990409	0.989353		1345.2	1339.82	1399.42	1385.98	1.00401	0.961255	0.970577		1367.83	1325.79	1401.67	1395.7	1.032	0.975832	0.979965
S2K1	1389.79	1310.42	1394.99	1395.67	1.06057	0.996271	0.995787		1306.82	1224.42	1367.06	1333.61	1.06729	0.955937	0.979911		1348.31	1267.42	1381.03	1364.64	1.06393	0.976104	0.987849
S2K3	220.944	132.02	176.826	201.612	1.67356	1.2495	1.09589		173.808	131.813	285.159	252.069	1.3186	0.609512	0.689524		197.376	131.916	230.992	226.841	1.49608	0.929506	0.892706
S2L17	1071.72	598.228	1047.22	1020.55	1.79148	1.02339	1.05013		927.855	650.872	1117.95	930.754	1.42556	0.829961	0.996885		999.785	624.55	1082.59	975.653	1.60852	0.926676	1.02351
S2L29	464.202	215.644	386.67	405.9	2.15263	1.20051	1.14364		393.675	258.302	533.086	425.025	1.52409	0.738484	0.926241		428.939	236.973	459.878	415.463	1.83836	0.969498	1.03494
S2L31	1212.21	1031.43	1113.31	1090.79	1.17527	1.08883	1.11132		1032.58	867.201	1125.63	1090.41	1.19071	0.917339	0.946971		1122.4	949.314	1119.47	1090.6	1.18299	1.00308	1.02914
S2L49	662.728	308.628	568.694	461.391	2.14734	1.16535	1.43637		493.911	295.585	696.652	458.54	1.67096	0.708979	1.07714		578.32	302.107	632.673	459.966	1.90915	0.937165	1.25675
S2M12	1378.4	1134.27	1329.45	1289.56	1.21523	1.03682	1.06889		1202.75	929.541	1339.27	1273.4	1.29392	0.898068	0.944523		1290.58	1031.91	1334.36	1281.48	1.25458	0.967446	1.00671
S2M14	1438	1376.64	1387.58	1380.01	1.04457	1.03634	1.04202		1302.05	1055.96	1426.14	1399.15	1.23305	0.912989	0.930599		1370.02	1216.3	1406.86	1389.58	1.13881	0.974664	0.986312
S2M16	1238.34	1003.94	1186.54	1160.54	1.23348	1.04366	1.06704		1152.85	875.825	1243.41	1145.46	1.31631	0.927173	1.00645		1195.6	939.885	1214.98	1153	1.27489	0.985415	1.03675
S2M7	1226.65	888.283	1169.49	1102.94	1.38092	1.04887	1.11216		1031.29	920.689	1189.79	1069.78	1.12012	0.866783	0.964022		1128.97	904.486	1179.64	1086.36	1.25052	0.957826	1.03809
S2N11	260.652	141.78	160.542	177.475	1.83843	1.62357	1.46867		184.245	138.076	342.928	291.649	1.33437	0.537271	0.631737		222.449	139.928	251.735	234.562	1.5864	1.08042	1.0502
S2N12	1149.63	836.864	1005.27	878.087	1.37374	1.1436	1.30924		900.72	684.897	1038.87	857.882	1.31512	0.867021	1.04993		1025.18	760.88	1022.07	867.984	1.34443	1.00531	1.17959
S2N19	677.638	286.548	397.795	404.403	2.36484	1.70349	1.67565		393.061	257.344	752.849	618.706	1.52737	0.522099	0.635296		535.35	271.946	575.322	511.554	1.94611	1.11279	1.15547
S2N22	1295.19	1005.86	1275.55	1201.55	1.28764	1.0154	1.07793		1150.76	850.571	1300.21	1175.89	1.35293	0.885056	0.978635		1222.98	928.218	1287.88	1188.72	1.32028	0.950227	1.02828
S2N24	1047.74	733.033	1059.4	1021.42	1.42932	0.988993	1.02577		881.569	680.512	1056.71	1117.95	1.29545	0.83426	0.788562		964.655	706.772	1058.05	1069.68	1.36239	0.911626	0.907165
S2N27	1251.11	748.819	472.145	452.836	1.67078	2.64985	2.76284		940.38	654.266	798.567	692.797	1.4373	1.17758	1.35737		1095.75	701.543	635.356	572.816	1.55404	1.91371	2.0601
S2N28	1372.69	1182.54	1414.53	1389.21	1.1608	0.970418	0.988107		1292.94	1168.98	1409.23	1374.77	1.10604	0.917482	0.940484		1332.82	1175.76	1411.88	1381.99	1.13342	0.94395	0.964296
S2N8	1040.07	775.136	938.334	961.115	1.34179	1.10842	1.08215		959.851	781.505	1118.83	1065.39	1.22821	0.857903	0.90094		999.962	778.321	1028.58	1013.25	1.285	0.983164	0.991546
S2R7	384.089	126.261	254.511	212.789	3.04202	1.50912	1.80502		216.522	140.797	217.297	172.206	1.53783	0.996434	1.25734		300.305	133.529	235.904	192.497	2.28992	1.25278	1.53118
S304	1017.51	601.757	1119.15	1163.68	1.69091	0.909184	0.874395		883.215	646.962	939.947	825.347	1.36517	0.939643	1.07011		950.365	624.36	1029.55	994.513	1.52804	0.924413	0.972254
S309	1076.36	840.314	1080.76	1095.38	1.28091	0.995937	0.982639		1044.49	892.491	1057.1	936.819	1.17031	0.988067	1.11493		1060.43	866.403	1068.93	1016.1	1.22561	0.992002	1.04879
S315	1350.13	1252.83	1266.13	1273.39	1.07767	1.06635	1.06027		1261.43	1171.41	1326.52	1309.48	1.07685	0.950931	0.963305		1305.78	1212.12	1296.33	1291.44	1.07726	1.00864	1.01179
S2X100	1212.81	697.47	955.421	898.668	1.73887	1.2694	1.34957		995.56	702.175	995.683	834.288	1.41782	0.999876	1.1933		1104.19	699.822	975.552	866.478	1.57835	1.13464	1.27143
S2X121	1410.55	1352.4	1409.96	1390.37	1.043	1.00042	1.01451		1409.14	1337.54	1409.63	1373.6	1.05353	0.999657	1.02587		1409.85	1344.97	1409.79	1381.99	1.04827	1.00004	1.02019
S2X127	1412.95	1303.42	1134.49	1218.24	1.08404	1.24545	1.15984		1341.84	1321.18	1205.47	1194.43	1.01563	1.11313	1.12341		1377.4	1312.3	1169.98	1206.33	1.04984	1.17929	1.14163
S2X129	1406.84	1166.44	1311.63	1309.47	1.20609	1.07259	1.07436		1137.86	883.831	1392.8	1296.29	1.28741	0.816953	0.877781		1272.35	1025.14	1352.22	1302.88	1.24675	0.94477	0.976068
S2X130	1436.13	1365.02	1426.53	1399.6	1.05209	1.00672	1.0261		1380.78	1276.47	1407.54	1399.26	1.08172	0.980985	0.986793		1408.45	1320.74	1417.04	1399.43	1.06691	0.993854	1.00645
S2X132	1393.82	1267.9	1402.6	1387.29	1.09932	0.993737	1.0047		1317.66	1259.68	1377.97	1342.57	1.04603	0.95623	0.981446		1355.74	1263.79	1390.29	1364.93	1.07267	0.974984	0.993075
S2X14	1293.29	1232.98	938.333	1009.39	1.04891	1.37828	1.28126		1169.19	1089.41	1076.91	951.857	1.07323	1.08569	1.22833		1231.24	1161.2	1007.62	980.623	1.06107	1.23199	1.25479
S2X149	1406	1320.07	1427.62	1427.47	1.0651	0.984859	0.984962		1315.37	1286.09	1380.97	1370.44	1.02276	0.952493	0.959812		1360.68	1303.08	1404.3	1398.96	1.04393	0.968676	0.972387
S2X16	812.312	370.72	343.623	328.511	2.19117	2.36396	2.47271		572.086	354.658	559.575	393.08	1.61306	1.02236	1.45539		692.199	362.689	451.599	360.796	1.90212	1.69316	1.96405
S2X168	1338.58	1161.04	1316.13	1287.6	1.15292	1.01706	1.0396		1284.35	1173.55	1306.44	1305.18	1.09442	0.983093	0.984039		1311.47	1167.29	1311.28	1296.39	1.12367	1.00008	1.01182
S2X19	1343.4	1125.18	1269.79	1154.74	1.19394	1.05796	1.16338		1247.7	1100.19	1311.43	1287.06	1.13408	0.951403	0.969418		1295.55	1112.68	1290.61	1220.9	1.16401	1.00468	1.0664
S2X190	1333.98	1080.74	1254.38	1153.91	1.23432	1.06345	1.15605		1282.65	1068.6	1273.83	1159.96	1.20032	1.00693	1.10578		1308.32	1074.67	1264.11	1156.94	1.21732	1.03519	1.13091
S2X195	1361.9	1062.92	1375.72	1301.98	1.28128	0.989958	1.04602		1359.54	1061.3	1342.07	1201.02	1.28102	1.01302	1.13198		1360.72	1062.11	1358.89	1251.5	1.28115	1.00149	1.089
S2X200	1381.32	1239.54	1390.41	1359.32	1.11439	0.993464	1.01619		1335.87	1270.96	1395.56	1339.32	1.05107	0.957225	0.997422		1358.6	1255.25	1392.99	1349.32	1.08273	0.975344	1.0068
S2X219	1296.96	1018.66	1368.98	1347.24	1.27321	0.947398	0.962682		1205.86	1012.75	1341.48	1333.95	1.19068	0.898903	0.903976		1251.41	1015.71	1355.23	1340.6	1.23194	0.92315	0.933329
S2X227	1325.68	1002.21	1279.08	1144.53	1.32275	1.03643	1.15827		1232.15	949.935	1328.42	1226.73	1.29709	0.927535	1.00442		1278.91	976.074	1303.75	1185.63	1.30992	0.981981	1.08135
S2X244	1196.33	611.407	1123.99	1043.19	1.95669	1.06436	1.1468		866.164	658.977	1238.65	1044.06	1.31441	0.699283	0.829612		1031.25	635.192	1181.32	1043.63	1.63555	0.881821	0.988205
S2X246	1436.04	1343.74	1422.05	1389.34	1.06869	1.00983	1.03361		1377.98	1278.61	1406.49	1384.7	1.07772	0.979727	0.995148		1407.01	1311.17	1414.27	1387.02	1.0732	0.99478	1.01438
S2X259	1373.57	1268.11	1344.38	1311.76	1.08317	1.02172	1.04712		1321.61	1247.61	1350	1347.86	1.05931	0.978968	0.980527		1347.59	1257.86	1347.19	1329.81	1.07124	1.00034	1.01383
S2X263	1204.74	1024	983.23	905.747	1.1765	1.22529	1.33011		1028.7	701.785	1106.39	847.544	1.46583	0.929783	1.21374		1116.72	862.893	1044.81	876.646	1.32117	1.07754	1.27193
S2X269	1198.91	821.535	1142.09	1092.41	1.45935	1.04975	1.09749		976.606	776.183	1233.53	1091.85	1.25822	0.791715	0.894451		1087.76	798.859	1187.81	1092.13	1.35878	0.920733	0.995969
S2X278	727.859	348.623	744.38	742.196	2.08781	0.977806	0.980683		571.262	433.931	949.969	790.236	1.31648	0.601348	0.722901		649.561	391.277	847.175	766.216	1.70215	0.789577	0.851792
S2X280	1290.65	1132.63	1353.88	1331.4	1.13951	0.953293	0.969394		1263.67	1164.89	1363.16	1306.57	1.08479	0.927012	0.967162		1277.16	1148.76	1358.52	1318.98	1.11215	0.940152	0.968278
S2X281	1407.52	1335.06	828.348	840.533	1.05428	1.69919	1.67456		1352.42	1301.91	1157.03	1077.04	1.03879	1.16888	1.25568		1379.97	1318.49	992.687	958.787	1.04654	1.43403	1.46512
S2X288	1346.87	1112.85	1225.54	1215.12	1.21029	1.099	1.10842		875.991	651.385	1257.26	1249.07	1.34481	0.696748	0.701312		1111.43	882.116	1241.4	1232.1	1.27755	0.897874	0.904865
S2X30	1453.06	1413.04	1445.02	1433.01	1.02832	1.00556	1.01399		1424.5	1392.89	1430.72	1433.52	1.0227	0.99565	0.993711		1438.78	1402.96	1437.87	1433.26	1.02551	1.00061	1.00385
S2X35	1272.48	1063.85	1345.76	1326.95	1.19611	0.945546	0.958951		1272.51	1111.45	1316.8	1236.12	1.14492	0.966366	1.02944		1272.5	1087.65	1331.28	1281.53	1.17051	0.955956	0.994196
S2X41	1263.61	1125.94	1185.2	1171.28	1.12226	1.06615	1.07882		1091.66	954.138	1252.1	1212.2	1.14413	0.871863	0.90056		1177.63	1040.04	1218.65	1191.74	1.1332	0.969009	0.989691
S2X42	1007.43	524.329	582.165	637.067	1.92137	1.73049	1.58136		579.198	411.632	940.834	748.676	1.40708	0.615622	0.77363		793.315	467.981	761.5	692.872	1.66422	1.17306	1.17749
S2X47	1404.56	1301.31	1430.67	1412.72	1.07934	0.981749	0.994224		1364.51	1303.69	1405.92	1352.75	1.04666	0.970551	1.00869		1384.54	1302.5	1418.29	1382.74	1.063	0.97615	1.00146
S2X59	879.276	449.342	399.629	376.033	1.95681	2.20023	2.33829		517.479	373.892	636.781	534.343	1.38403	0.812648	0.96844		698.378	411.617	518.205	455.188	1.67042	1.50644	1.65337
S2X76	1274.02	716.627	1178.92	1122.79	1.77781	1.08067	1.13469		1109.13	730.443	1300.14	1142.92	1.51843	0.853083	0.970435		1191.58	723.535	1239.53	1132.86	1.64812	0.966877	1.05256
S2X78	1345	1124.08	1376.45	1361.63	1.19653	0.977155	0.987787		1290.08	1130.24	1358.98	1286.5	1.14142	0.949299	1.00278		1317.54	1127.16	1367.72	1324.07	1.16898	0.963227	0.995285
S2X97	1416.88	1283.56	1263.26	1100.88	1.10386	1.12161	1.28705		1380.53	1229.45	1297.5	1027.48	1.12288	1.06399	1.34361		1398.71	1256.51	1280.38	1064.18	1.11337	1.0928	1.31533
S2H19	363.143	142.445	138.674	127.312	2.54937	2.61868	2.85238		268.873	176.061	164.715	127.022	1.52715	1.63235	2.11674		316.008	159.253	151.694	127.167	2.03826	2.12552	2.48456				yes
S2H25	1270.89	1064.65	646.794	429.157	1.19372	1.96491	2.96137		1198.3	1031.81	695.234	398.139	1.16135	1.7236	3.00976		1234.6	1048.23	671.014	413.648	1.17754	1.84425	2.98557				yes
S2X179	1381.64	1240.01	741.119	588.862	1.11422	1.86426	2.34629		1338.22	1261.01	753.557	565.287	1.06123	1.77587	2.36733		1359.93	1250.51	747.338	577.075	1.08772	1.82007	2.35681				yes
S2X67	1287.76	1144.23	364.809	393.15	1.12543	3.52995	3.27548		1087.69	970.946	676.886	556.636	1.12024	1.6069	1.95404		1187.72	1057.59	520.847	474.893	1.12284	2.56843	2.61476				yes
S2H14	458.675	176.963	197.66	197.152	2.59193	2.32052	2.3265		382.369	243.812	202.008	160.494	1.56829	1.89284	2.38245		420.522	210.388	199.834	178.823	2.08011	2.10668	2.35447			yes	yes
S2H30	1215.92	724.858	149.887	91.0074	1.67745	8.1122	13.3606		1125.89	722.733	140.328	78.9211	1.55783	8.02331	14.266		1170.9	723.795	145.108	84.9642	1.61764	8.06775	13.8133			yes	yes
S2H7	492.264	163.221	61.914	57.5312	3.01593	7.95077	8.55646		215.49	134.386	54.6626	52.8849	1.60351	3.94218	4.0747		353.877	148.803	58.2883	55.2081	2.30972	5.94647	6.31558			yes	yes
S2H74	601.77	255.91	69.2434	70.1975	2.35149	8.69064	8.57252		380.303	267.047	70.943	71.7245	1.42411	5.36068	5.30227		491.036	261.479	70.0932	70.961	1.8878	7.02566	6.9374			yes	yes
S2K8	1297.58	1107.96	146.258	99.8307	1.17114	8.87186	12.9978		1151.06	1056.02	120.573	101.674	1.09	9.54658	11.3211		1224.32	1081.99	133.416	100.752	1.13057	9.20922	12.1595			yes	yes
REGN10933	1151.58	658.686	420.198	413.553	1.7483	2.74056	2.7846		930.256	671.772	425.59	355.519	1.38478	2.1858	2.61661		1040.92	665.229	422.894	384.536	1.56654	2.46318	2.70061			yes	yes
S2X128	1372.7	1287.06	139.536	83.2927	1.06654	9.83758	16.4804		1303.4	1110.48	127.856	78.7513	1.17373	10.1942	16.5508		1338.05	1198.77	133.696	81.022	1.12013	10.0159	16.5156			yes	yes
S2X193	1384.03	1256.16	500.272	342.442	1.10179	2.76655	4.04164		1301.17	1251.62	643.476	378.843	1.03958	2.02209	3.43458		1342.6	1253.89	571.874	360.642	1.07069	2.39432	3.73811			yes	yes
S2X21	1241.58	988.188	434.353	328.569	1.25642	2.85845	3.77874		1214.62	974.266	509.502	349.282	1.2467	2.38394	3.47748		1228.1	981.227	471.928	338.925	1.25156	2.62119	3.62811			yes	yes
S2X52	978.204	463.651	62.409	60.486	2.10979	15.6741	16.1724		488.094	331.48	57.1574	50.6821	1.47247	8.53947	9.63051		733.149	397.565	59.7832	55.584	1.79113	12.1068	12.9015			yes	yes
S2D19	392.284	138.284	244.348	192.589	2.83681	1.60543	2.03689		248.862	136.157	386.502	225.287	1.82776	0.643881	1.10464		320.573	137.22	315.425	208.938	2.33228	1.12466	1.57077		yes
S2D22	683.214	271.946	899.353	770.633	2.51232	0.759673	0.886563		724.886	407.351	962.167	758.404	1.77951	0.753388	0.955803		704.05	339.649	930.76	764.519	2.14591	0.75653	0.921183		yes
S2D74	1095.19	477.405	1105.21	933.459	2.29405	0.990939	1.17326		802.202	445.184	1051.95	727.086	1.80196	0.762587	1.10331		948.697	461.295	1078.58	830.273	2.048	0.876763	1.13829		yes
S2E11	273.906	118.824	212.632	158.357	2.30514	1.28817	1.72967		212.782	115.48	368.9	207.752	1.84259	0.576801	1.02421		243.344	117.152	290.766	183.054	2.07386	0.932485	1.37694		yes
S2E23	467.768	184.485	681.474	633.328	2.53553	0.686406	0.738586		387.889	204.464	891.369	687.243	1.8971	0.435161	0.564414		427.828	194.475	786.421	660.286	2.21631	0.560784	0.6515		yes
S2H70	484.448	150.494	351.992	271.053	3.21906	1.37631	1.78728		293.418	150.632	445.921	250.306	1.94791	0.658004	1.17224		388.933	150.563	398.956	260.679	2.58349	1.01716	1.47976		yes
S2H71	676.135	212.36	463.738	357.65	3.18392	1.45801	1.89049		421.175	200.415	593.099	345.226	2.10151	0.710125	1.22		548.655	206.387	528.419	351.438	2.64271	1.08407	1.55524		yes
S2K4	755.98	311.801	725.671	633.468	2.42456	1.04177	1.1934		569.918	314.703	874.838	627.781	1.81097	0.651456	0.907829		662.949	313.252	800.254	630.625	2.11777	0.846612	1.05061		yes
S2M11	492.14	158.092	378.735	266.108	3.113	1.29943	1.8494		304.053	149.883	486.627	271.175	2.0286	0.624819	1.12124		398.097	153.987	432.681	268.642	2.5708	0.962125	1.48532		yes
S2M32	517.561	221.541	425.07	292.845	2.33619	1.21759	1.76736		351.285	204.805	452.586	288.967	1.71522	0.776175	1.21566		434.423	213.173	438.828	290.906	2.02571	0.996882	1.49151		yes
S2M33	828.812	362.654	609.074	547.875	2.2854	1.36077	1.51277		558.689	321.783	823.135	604.517	1.73623	0.678733	0.924191		693.75	342.219	716.104	576.196	2.01082	1.01975	1.21848		yes
S2N25	1207.38	510.836	987.832	741.879	2.36354	1.22225	1.62746		938.471	488.613	1191.53	830.55	1.92068	0.787617	1.12994		1072.93	499.725	1089.68	786.214	2.14211	1.00494	1.3787		yes
S2X192	400.468	157.811	450.329	413.806	2.53765	0.889278	0.967767		265.526	141.716	466.641	351.666	1.87365	0.569015	0.755051		332.997	149.763	458.485	382.736	2.20565	0.729147	0.861409		yes
S2X25	571.289	182.818	262.928	177.546	3.12491	2.1728	3.21769		306.559	165.212	410.551	234.65	1.85555	0.7467	1.30645		438.924	174.015	336.739	206.098	2.49023	1.45975	2.26207		yes
S2X55	1103.73	413.278	845.334	747.681	2.67067	1.30567	1.4762		839.195	432.589	1106.41	778.679	1.93994	0.758482	1.07772		971.462	422.933	975.874	763.18	2.3053	1.03208	1.27696		yes
S2X56	662.782	250.358	700.68	585.703	2.64733	0.945912	1.1316		458.011	259.954	927.384	624.483	1.76189	0.493874	0.733424		560.396	255.156	814.032	605.093	2.20461	0.719893	0.932512		yes
S2X73	555.574	200.111	378.967	316.875	2.77633	1.46602	1.75329		335.775	183.946	694.137	519.107	1.8254	0.483731	0.646832		445.674	192.029	536.552	417.991	2.30086	0.974875	1.20006		yes
S2D97	757.091	80.5633	474.633	103.908	9.39746	1.59511	7.28619		402.995	88.7046	671.031	111.606	4.54311	0.600561	3.61087		580.043	84.634	572.832	107.757	6.97029	1.09784	5.44853		yes		yes
S2H89	1279.37	456.494	962.616	410.325	2.8026	1.32906	3.11794		1206.88	456.477	887.97	304.501	2.6439	1.35914	3.96346		1243.12	456.485	925.293	357.413	2.72325	1.3441	3.5407		yes		yes
REGN10987	629.525	110.922	552.72	187.316	5.67537	1.13896	3.36076		476.927	126.462	589.043	248.019	3.77131	0.809663	1.92295		553.226	118.692	570.882	217.667	4.72334	0.974311	2.64185		yes		yes
S2D25	931.316	343.055	261.227	140.809	2.71477	3.56517	6.61405		726.657	357.162	319.296	139.151	2.03453	2.27581	5.22206		828.986	350.109	290.261	139.98	2.37465	2.92049	5.91806		yes	yes	yes
S2D8	846.835	235.45	109.896	73.9168	3.59666	7.70575	11.4566		672.376	274.771	132.551	75.0427	2.44704	5.07258	8.95991		759.606	255.111	121.224	74.4798	3.02185	6.38917	10.2083		yes	yes	yes
S2D91	1329.04	611.49	523.129	314.448	2.17344	2.54056	4.22658		1054.06	530.79	582.8	245.229	1.98582	1.80861	4.29825		1191.55	571.14	552.964	279.838	2.07963	2.17458	4.26242		yes	yes	yes
S2X71	892.073	323.823	79.4521	78.9626	2.75482	11.2278	11.2974		719.264	356.49	67.7898	73.9557	2.01762	10.6102	9.7256		805.668	340.157	73.621	76.4592	2.38622	10.919	10.5115		yes	yes	yes
																									24	14	21
																									0.166667	0.0972222	0.145833

## Sheet: Extended Fig. S5
								ELISA binding of the 144 mAbs to RBD WT (grey), N439K (blue), K417V (yellow) and N439K/K417V (red). AUC used for quantification is highlighted between dotted lines.
								Representative of n=2 independent experiments.

## Sheet: Fig. 6F
mAb name	Fold-change			ACE2 competition	Epitope mapping
	N439K/WT	K417V/WT	DM/WT	BC80 (ug/ml)	S2H14 (BC80, ug/ml)	S304 (BC80, ug/ml)	S309 (BC80, ug/ml)	Epitope
S2A4	<2	<2	<2	0	0	832.6	0	Site II
LY-CoV555	<2	<2	<2	0.04504	190.2	0	0	Site I
S2D10	<2	<2	<2	0	0	0	1548	Site IV
S2D105	<2	<2	<2	0.02157	132.9	158.1	0	Site I/II
S2D106	<2	<2	<2	0.01533	103.6	0	0	Site I
S2D11	<2	<2	<2	0.1879	596.3	0	0	Site I
S2D113	<2	<2	<2	0	3650	0	246.7	Site IV/(I)
S2D15	<2	<2	<2	0	10571	0	1013	Site IV/(I)
S2D19	>2	<2	<2	0.7421	1736	0	0	Site I
S2D22	>2	<2	<2	0.08719	639.7	885.3	0	Site I/II
S2D25	>2	>2	>2	0.03674	145.7	0	0	Site I
S2D31	<2	<2	<2	3.249	229	0	0	Site I
S2D32	<2	<2	<2	0.02209	145.7	0	0	Site I
S2D34	<2	<2	<2	0.07072	331.8	0	640.6	Site I/IV
S2D38	<2	<2	<2	0.1359	446	0	0	Site I
S2D4	<2	<2	<2	0	0	0	4084	Site IV
S2D41	<2	<2	<2	0	0	0	0	Other site
S2D43	<2	<2	<2	0	0	0	0	Other site
S2D51	<2	<2	<2	0	0	0	5713	Site IV
S2D52	<2	<2	<2	0.1508	497.6	0	0	Site I
S2D53	<2	<2	<2	0	0	0	0	Other site
S2D60	<2	<2	<2	0.1938	145.5	0	0	Site I
S2D65	<2	<2	<2	0	939.3	0	862.4	Site I/IV
S2D74	>2	<2	<2	19.38	331.7	0	736.2	Site I/IV
S2D77	<2	<2	<2	0	0	0	0	Other site
S2D8	>2	>2	>2	0.04569	108.1	0	0	Site I
S2D83	<2	<2	<2	0	0	0	0	Other site
S2D88	<2	<2	<2	0	356.5	0	185.1	Site I/IV
S2D91	>2	>2	>2	0.02382	121	0	0	Site I
S2D94	<2	<2	<2	0.03941	184.7	0	0	Site I
S2D95	<2	<2	<2	0	0	0	0	Other site
S2D97	>2	<2	>2	15.52	309.2	0	5058	Site I/(IV)
S2E11	>2	<2	<2	24.87	2626	0	8567	Site I/IV
S2E12	<2	<2	<2	0.02665	68.65	0	0	Site I
S2E13	<2	<2	<2	0.09253	146.9	0	0	Site I
S2E14	<2	<2	<2	0.06521	140.8	0	344.3	Site I/IV
S2E16	<2	<2	<2	0.02489	108	0	0	Site I
S2E17	<2	<2	<2	0	0	0	399.7	Site IV
S2E22	<2	<2	<2	0	0	239.4	0	Site II
S2E23	>2	<2	<2	0.078	247.7	1854	0	Site I/II
S2E3	<2	<2	<2	0.03385	103.8	0	0	Site I
S2E4	<2	<2	<2	0	0	0	168.7	Site IV
S2E6	<2	<2	<2	0.05567	119.1	0	0	Site I
S2E7	<2	<2	<2	0.03214	118.3	0	0	Site I
S2E9	<2	<2	<2	0.05431	150.8	0	0	Site I
S2H101	<2	<2	<2	0.08708	86.34	0	0	Site I
S2H13	<2	<2	<2	3.899	1033	0	0	Site I
S2H14	<2	>2	>2	8.755	1361	0	0	Site I
S2H19	<2	<2	>2	4.245	2908	0	0	Site I
S2H25	<2	<2	>2	0.08623	362.3	0	0	Site I
S2H30	<2	>2	>2	0.09477	396.3	0	0	Site I
S2H31	<2	<2	<2	0	0	0	11230	Site IV
S2H37	<2	<2	<2	0.09195	364.1	0	0	Site I
S2H40	<2	<2	<2	0.1656	267.1	0	0	Site I
S2H58	<2	<2	<2	0.05355	118.8	0	0	Site I
S2H62	<2	<2	<2	0.05025	140.8	0	0	Site I
S2H66	<2	<2	<2	103.3	0	0	5865	Site IV
S2H7	<2	>2	>2	0	2417	0	0	Site I
S2H70	>2	<2	<2	5.961	255.2	0	0	Site I
S2H71	>2	<2	<2	1.749	264.7	0	3032	Site I/(IV)
S2H72	<2	<2	<2	0.5918	191.3	0	0	Site I
S2H73	<2	<2	<2	1.978	162.7	0	0	Site I
S2H74	<2	>2	>2	1.383	642.4	0	0	Site I
S2H75	<2	<2	<2	155.6	439.1	0	0	Site I
S2H76	<2	<2	<2	7.495	1166	0	0	Site I
S2H89	>2	<2	>2	0.08215	201.2	0	0	Site I
S2H90	<2	<2	<2	0.03679	225.3	322.2	0	Site I/II
S2H94	<2	<2	<2	0.0284	161.8	209.6	0	Site I/II
S2K1	<2	<2	<2	47.48	5278	0	215.9	Site IV/(I)
S2K3	<2	<2	<2	0	0	0	0	Other site
S2K4	>2	<2	<2	0.048	126.2	0	0	Site I
S2K8	<2	>2	>2	0.07038	200	0	0	Site I
S2L17	<2	<2	<2	0.03679	0	243	0	Site II
S2L29	<2	<2	<2	0	0	0	0	Other site
S2L31	<2	<2	<2	0	0	0	0	Other site
S2L49	<2	<2	<2	2.9	0	0	3854	Site IV
S2M11	>2	<2	<2	0	212.7	0	0	Site I
S2M12	<2	<2	<2	0	38214	0	227.7	Site IV/(I)
S2M14	<2	<2	<2	0	0	0	158.2	Site IV
S2M16	<2	<2	<2	0	38326	0	473.3	Site IV/(I)
S2M32	>2	<2	<2	0	0	0	4396	Site IV
S2M33	>2	<2	<2	0.04421	141	0	0	Site I
S2M7	<2	<2	<2	0.08494	194.3	0	0	Site I
S2N11	<2	<2	<2	0	0	0	60964	Site IV
S2N12	<2	<2	<2	0.04855	144	0	0	Site I
S2N19	<2	<2	<2	32.94	388.9	0	0	Site I
S2N22	<2	<2	<2	0.03578	126.4	0	0	Site I
S2N24	<2	<2	<2	0.09713	236.2	0	0	Site I
S2N25	>2	<2	<2	0.7489	127	0	251.2	Site I/IV
S2N27	<2	<2	<2	0.02149	79.02	193.6	0	Site I/II
S2N28	<2	<2	<2	0.03191	104.1	0	0	Site I
S2N8	<2	<2	<2	0	0	0	5991	Site IV
S2R7	<2	<2	<2	14.76	3459	0	0	Site I
REGN10933	<2	>2	>2	0.02291	84.83	0	0	Site I
REGN10987	>2	<2	>2	3.232	252.9	0	4720	Site I/(IV)
S304	<2	<2	<2	0	0	432.6	0	Site II
S309	<2	<2	<2	0	0	0	1678	Site IV
S315	<2	<2	<2	26.35	0	393.3	137863	Site II/(IV)
S2X100	<2	<2	<2	0.08231	148.5	0	0	Site I
S2X121	<2	<2	<2	0.03725	190.5	0	0	Site I
S2X127	<2	<2	<2	0.02901	125.2	0	0	Site I
S2X128	<2	>2	>2	0.04391	188	0	0	Site I
S2X129	<2	<2	<2	0.02113	66.09	0	0	Site I
S2X130	<2	<2	<2	0.02664	93.7	0	244.1	Site I/IV
S2X132	<2	<2	<2	0.03236	102.3	0	0	Site I
S2X14	<2	<2	<2	0.06999	280.8	0	0	Site I
S2X149	<2	<2	<2	0.02294	123.7	0	0	Site I
S2X16	<2	<2	<2	0.02046	76.88	0	0	Site I
S2X168	<2	<2	<2	0.08569	210	0	705.3	Site I/IV
S2X179	<2	<2	>2	0.04786	134	0	0	Site I
S2X19	<2	<2	<2	0.04755	125.2	0	0	Site I
S2X190	<2	<2	<2	0.05599	147.6	24916	0	Site I/(II)
S2X192	>2	<2	<2	100.7	1151	0	0	Site I
S2X193	<2	>2	>2	0.03766	138.2	0	0	Site I
S2X195	<2	<2	<2	0.0665	188.8	0	261.8	Site I/IV
S2X200	<2	<2	<2	0.04649	142.6	0	0	Site I
S2X21	<2	>2	>2	0.07767	361.8	0	0	Site I
S2X219	<2	<2	<2	0.04042	122	0	0	Site I
S2X227	<2	<2	<2	0.08526	251	0	393.9	Site I/IV
S2X244	<2	<2	<2	0	209.1	0	295.8	Site I/IV
S2X246	<2	<2	<2	0.02817	105	0	227.6	Site I/IV
S2X25	>2	<2	<2	1.663	819.3	0	0	Site I
S2X259	<2	<2	<2	0.8867	143.2	264.8	0	Site I/II
S2X263	<2	<2	<2	0.3127	389.5	0	0	Site I
S2X269	<2	<2	<2	0	0	0	51225	Site IV
S2X278	<2	<2	<2	0.09511	271	0	0	Site I
S2X280	<2	<2	<2	0.0592	261.7	0	0	Site I
S2X281	<2	<2	<2	0.04137	116.1	0	0	Site I
S2X288	<2	<2	<2	0.04328	130.5	0	0	Site I
S2X30	<2	<2	<2	0.02037	78.46	0	0	Site I
S2X35	<2	<2	<2	0.06287	287.3	368.8	0	Site I/II
S2X41	<2	<2	<2	0.09076	279.4	0	0	Site I
S2X42	<2	<2	<2	0	0	0	2505	Site IV
S2X47	<2	<2	<2	0.03201	106	0	0	Site I
S2X52	<2	>2	>2	0.07446	321.6	0	0	Site I
S2X55	>2	<2	<2	0.05599	69.75	0	0	Site I
S2X56	>2	<2	<2	2.478	63.47	0	0	Site I
S2X59	<2	<2	<2	0.6777	708.6	0	0	Site I
S2X67	<2	<2	>2	0.08297	378.7	0	0	Site I
S2X71	>2	>2	>2	0.3156	115.4	0	0	Site I
S2X73	>2	<2	<2	0	0	0	0	Other site
S2X76	<2	<2	<2	0.0204	64.76	0	169.4	Site I/IV
S2X78	<2	<2	<2	0.09066	174.6	0	321.5	Site I/IV
S2X97	<2	<2	<2	0.02767	114.8	0	0	Site I
				For ACE2 competition and epitope mapping, 0 indicates no blocking

## Sheet: Fig. 7, rep1
mAb	IC50/80 (ng/mL)	D614G	N439K, D614G	K417V, D614G	N439K, K417V, D614G
S2X71	50	15.5506	30.6332	1706.35	≥5000
S2X71	80	73.7098	124.363	≥5000	≥5000
S2H13	50	525.115	439.894	672.914	1609.05
S2H13	80	704.979	1920.21	3986.83	≥5000
S2H14	50	538.306	405.382	3858.41	1057.03
S2H14	80	646.991	1292.62	≥5000	≥5000
S2H75	50	1514.15	1152.97	495.3	1233.8
S2H75	80	≥5000	≥5000	2972.34	≥5000
S2H7	50	949.487	681.694	≥5000	≥5000
S2H7	80	3249.87	2978.54	≥5000	≥5000
S2H71	50	22.8647	84.3448	5.86334	40.8204
S2H71	80	72.1214	480.96	37.7586	346.078
S2H70	50	104.255	78.7485	99.3915	152.3
S2H70	80	288.345	286.03	361.171	415.998
S2H19	50	267.001	191.748	992.902	1302.33
S2H19	80	696.173	595.253	≥5000	≥5000
S2D97	50	6.69342	106.64	9.34379	381.365
S2D97	80	20.954	908.716	35.8994	2181.85
S2L49	50	63.1669	48.6762	48.5712	49.5907
S2L49	80	210.408	62.6558	61.109	62.0292
S2E23	50	173.366	97.4474	80.7794	90.2897
S2E23	80	520.662	233.406	186.359	202.67
S2E11	50	16.7393	17.8216	14.6705	35.2355
S2E11	80	42.8346	43.9184	53.8451	98.1206
S2X128	50	21.2333	10.1205	186.799	212.856
S2X128	80	64.1241	34.7629	665.808	696.009
S2X192	50	310.688	425.633	118.497	184.674
S2X192	80	2047.61	1896.18	393.057	749.543
S2D19	50	118.096	714.157	78.2102	373.735
S2D19	80	519.035	4773.61	233.11	2028.33
S2D8	50	12.723	23.4366	912.624	2843.43
S2D8	80	30.6021	72.6599	≥5000	≥5000
REGN10933	50	9.62878	7.05396	247.346	445.768
REGN10933	80	23.8439	20.56	818.406	4119.81
REGN10987	50	17.1115	513.49	11.277	573.72
REGN10987	80	60.7487	563.471	40.3693	2657.82
REGN10933+REGN10987	50	10.3449	11.9613	16.0213	160.072
REGN10933+REGN10987	80	28.4183	27.8439	46.3241	343.533
S309	50	34.1599	29.9865	45.4048	30.1325
S309	80	101.62	83.991	58.1995	125.959
LY-CoV555	50	2.63388	13.6639	5.69513	7.12851
LY-CoV555	80	14.7978	48.3446	19.0648	24.3453
VHH72	50	44.1738	9.18204	52.8767	8.38564
VHH72	80	179.627	30.279	128.517	19.2841

## Sheet: Fig. 7, rep2
mAb	IC50/80 (ng/mL)	D614G	N439K, D614G	K417V, D614G	N439K, K417V, D614G
S2X71	50	54.3245	94.6129	≥5000	≥5000
S2X71	80	66.3745	330.939	≥5000	≥5000
S2H13	50	1677.65	566.027	507.587	634.688
S2H13	80	≥5000	793.059	≥5000	≥5000
S2H14	50	3397.65	579.229	≥5000	≥5000
S2H14	80	≥5000	≥5000	≥5000	≥5000
S2H75	50	3869.87	944.623	670.516	1983.61
S2H75	80	≥5000	≥5000	≥5000	≥5000
S2H7	50	4108.2	679.386	≥5000	≥5000
S2H7	80	≥5000	≥5000	≥5000	≥5000
S2H71	50	45.4845	415.361	7.00433	95.375
S2H71	80	160.964	1867.99	74.792	860.146
S2H70	50	281.556	286.869	239.739	389.942
S2H70	80	968.445	814.542	927.635	1320.4
S2H19	50	874.014	577.164	655.042	849.484
S2H19	80	3023.72	1047.01	≥5000	≥5000
S2D97	50	29.6969	654.781	35.6775	988.824
S2D97	80	78.242	2862	120.186	≥5000
S2L49	50	155.988	215.894	138.093	77.1515
S2L49	80	307.191	532.186	267.152	110.576
S2E23	50	541.519	640.819	425.084	423.2
S2E23	80	686.591	1313.23	819.614	970.108
S2E11	50	50.4581	75.4567	79.898	97.885
S2E11	80	54.9824	218.769	185.804	337.761
S2X128	50	59.3895	31.3925	617.988	552.595
S2X128	80	147.724	87.1125	1412.03	1383.44
S2X192	50	1221.37	761.642	561.489	642.136
S2X192	80	3358.07	≥5000	1213.32	2113.41
S2D19	50	462.606	681.667	343.56	963.655
S2D19	80	1080	≥5000	794.159	3848.26
S2D8	50	61.8907	185.286	684.093	≥5000
S2D8	80	121.236	471.894	≥5000	≥5000
REGN10933	50	0.631626	0.441642	190.697	217.337
REGN10933	80	11.2409	7.41258	1001.69	1901.43
REGN10987	50	16.3823	480.617	2.82763	553.135
REGN10987	80	81.0327	1638.82	25.4104	2853.01
REGN10933+REGN10987	50	21.5535	58.3711	50.9965	414.161
REGN10933+REGN10987	80	48.8048	138.523	63.9768	951.203
S309	50	86.7725	99.0627	109.957	73.5099
S309	80	226.102	199.307	203.749	157.606
LY-CoV555	50	0.628128	2.81101	1.66655	3.32039
LY-CoV555	80	6.87648	10.3937	5.22264	7.79569
VHH72	50	82.9199	13.3161	43.3879	6.81128
VHH72	80	231.492	38.2552	116.602	18.1843

## Sheet: Fig. 7, rep3
mAb	IC50/80 (ng/mL)	D614G	N439K, D614G	K417V, D614G	N439K, K417V, D614G
S2X71	50	19.5078	39.1912	928.902	≥5000
S2X71	80	75.3715	156.442	≥5000	≥5000
S2H13	50	1042.76	1132.39	882.804	1509.5
S2H13	80	3939.65	4764.97	5260.69	8647.79
S2H14	50	905.243	758.614	6268.05	5180.99
S2H14	80	2875.44	2788.89	26377.6	22330.2
S2H75	50	1098.37	2478.79	1173.15	1173.54
S2H75	80	4652.46	13514.6	9570.61	7152.48
S2H7	50	723.972	1002.55	≥5000	≥5000
S2H7	80	2990.64	4720.93	≥5000	≥5000
S2H71	50	9.36129	69.954	9.71656	79.0414
S2H71	80	49.3228	602.482	51.9482	721.512
S2H70	50	86.6771	120.568	124.723	160.719
S2H70	80	405.799	569.599	412.007	487.132
S2H19	50	346.826	280.01	2129.23	1380.48
S2H19	80	1243.4	1177.95	7022.93	6108.29
S2D97	50	11.4636	340.607	15.3661	261.769
S2D97	80	48.236	2064.83	66.0848	2896.01
S2L49	50	69.1153	99.9632	58.4092	74.3077
S2L49	80	172.773	342.444	151.97	243.628
S2E23	50	196.77	211.618	114.771	109.107
S2E23	80	604.501	551.719	303.233	299.637
S2E11	50	22.7392	18.9589	38.5366	47.5141
S2E11	80	62.1587	65.9839	144.342	167.895
S2X128	50	25.5315	18.1778	264.541	335.979
S2X128	80	107.6	59.6035	734.179	1177.43
S2X192	50	433.382	714.129	124.2	179.37
S2X192	80	1665.44	3129.85	486.636	853.742
S2D19	50	203.95	1996.4	81.5626	499.99
S2D19	80	733.228	13169.7	358.55	3519.1
S2D8	50	19.7499	52.8346	772.614	3293.72
S2D8	80	61.8819	174.403	4673.56	≥5000
REGN10933	50	4.49109	3.20677	111.863	160.567
REGN10933	80	18.7672	17.9394	696.571	1251.45
REGN10987	50	14.1504	554.04	7.30821	400.374
REGN10987	80	69.187	2622.47	25.4665	2281.04
REGN10933+REGN10987	50	10.3846	15.2863	20.0818	157.942
REGN10933+REGN10987	80	25.0932	42.8142	50.9561	400.775
S309	50	27.5904	30.5721	44.896	49.5468
S309	80	110.329	108.408	157.586	105.341
VHH72	50	85.0687	10.4143	72.2484	12.4113
VHH72	80	284.187	37.3468	252.735	33.0838
